# Supplementary material for: 2-Methyl-1-(3-methyl­phenyl­sulfon­yl)naphtho­[2,1-b]furan
Source: Acta Crystallogr Sect E Struct Rep Online. 2014 Mar 12;70(Pt 4):o416. doi: 10.1107/S1600536814005157 (PMC3998563; doi:10.1107/S1600536814005157)
Supplement: Supplementary file 1 [file e-70-0o416-sup1.cif]

##############################################################################
#                                                                            #
# This CIF contains the data in a paper accepted for publication in          #
# Acta Crystallographica Section E. It conforms to the requirements of       #
# Notes for Authors for Acta Crystallographica Section E, and has been       #
# peer reviewed under the auspices of the IUCr Commission on Journals.       #
#                                                                            #
# Full details of the Crystallographic Information File format               #
# are given in the paper "The Crystallographic Information File (CIF):       #
# a New Standard Archive File for Crystallography" by S. R. Hall, F. H.      #
# Allen and I. D. Brown [Acta Cryst. (1991), A47, 655-685].                  #
#                                                                            #
# The current version of the core CIF dictionary is obtainable from          #
# ftp://ftp.iucr.org/pub/cif_core.dic.                                       #
#                                                                            #
# Software is freely available for graphical display of the structure(s)     #
# in this CIF. For information consult the CIF software page                 #
# http://www.iucr.org/resources/cif/software.                                #
#                                                                            #
# This file may be used for bona fide research purposes within the           #
# scientific community so long as proper attribution is given to the journal # 
# article from which it was obtained.                                        #
#                                                                            #
##############################################################################
data_I
_database_code_depnum_ccdc_archive 'CCDC 990319'
_audit_creation_method     'form.cif (version 2.0)'
_journal_data_validation_number     ?
_journal_date_recd_electronic     2014-02-27
_journal_date_accepted     2014-03-06
_journal_name_full     'Acta Crystallographica, Section E'
_journal_year     2014
_journal_volume     70
_journal_issue      4
_journal_page_first     o416
_journal_page_last     o416
_journal_paper_category     QO
_journal_paper_doi     10.1107/S1600536814005157
_journal_coeditor_code     ZQ2218
_publ_contact_author_name     'Prof. Uk Lee'
_publ_contact_author_address
;
Department of Chemistry, Pukyong National University, 599-1 Daeyeon 3-dong
Nam-gu, Busan 608-737, Republic of Korea
;
_publ_contact_author_email     'uklee@pknu.ac.kr'
_publ_contact_author_fax     '+82-51-629-5583'
_publ_contact_author_phone     '+82-51-629-5596'
_publ_section_title
;
2-Methyl-1-(3-methylphenylsulfonyl)naphtho[2,1-<i>b</i>]furan
;
loop_
    _publ_author_name
    _publ_author_address
    'Choi, Hong Dae'
;
Department of Chemistry, Dongeui University, San 24 Kaya-dong
Busanjin-gu, Busan 614-714, Republic of Korea
;
    'Seo, Pil Ja'
;
Department of Chemistry, Dongeui University, San 24 Kaya-dong
Busanjin-gu, Busan 614-714, Republic of Korea
;
    'Lee, Uk'
;
Department of Chemistry, Pukyong National University,
599-1 Daeyeon 3-dong
Nam-gu, Busan 608-737, Republic of Korea
;
_publ_section_synopsis     .
_chemical_name_systematic
;
2-Methyl-1-(3-methylphenylsulfonyl)naphtho[2,1-<i>b</i>]furan
;
_chemical_name_common     ?
_chemical_formula_moiety     'C20 H16 O3 S'
_chemical_formula_sum     'C20 H16 O3 S'
_chemical_formula_iupac     'C20 H16 O3 S'
_chemical_formula_weight     336.39
_chemical_melting_point_gt     424
_chemical_melting_point_lt     425
_symmetry_cell_setting     monoclinic
_symmetry_space_group_name_H-M     'P 21/n'
_symmetry_space_group_name_Hall     '-P 2yn'
loop_
    _symmetry_equiv_pos_as_xyz
    'x, y, z'
    '-x+1/2, y+1/2, -z+1/2'
    '-x, -y, -z'
    'x-1/2, -y-1/2, z-1/2'
_cell_length_a     11.1667(2)
_cell_length_b     7.74000(10)
_cell_length_c     18.4736(3)
_cell_angle_alpha     90.00
_cell_angle_beta     98.6830(10)
_cell_angle_gamma     90.00
_cell_volume     1578.38(4)
_cell_formula_units_Z     4
_cell_measurement_reflns_used     5868
_cell_measurement_theta_min     2.23
_cell_measurement_theta_max     28.28
_cell_measurement_temperature     173(2)
_exptl_crystal_description     'block'
_exptl_crystal_colour     'colourless'
_exptl_crystal_size_max     0.51
_exptl_crystal_size_mid     0.25
_exptl_crystal_size_min     0.21
_exptl_crystal_density_diffrn     1.416
_exptl_crystal_density_meas     ?
_exptl_crystal_density_method     'not measured'
_exptl_crystal_F_000     704
_exptl_absorpt_coefficient_mu     0.220
_exptl_absorpt_correction_type     multi-scan
_exptl_absorpt_process_details     '(<i>SADABS</i>; Bruker, 2009)'
_exptl_absorpt_correction_T_min     0.6966
_exptl_absorpt_correction_T_max     0.7457
_exptl_special_details
;
;
_diffrn_ambient_temperature     173(2)
_diffrn_radiation_type     MoK\a
_diffrn_radiation_wavelength     0.71073
_diffrn_radiation_source     'rotating anode'
_diffrn_radiation_monochromator     'graphite multilayer'
_diffrn_measurement_device_type     'Bruker SMART APEXII CCD'
_diffrn_measurement_method     '\f and \w scans'
_diffrn_detector_area_resol_mean     10.0
_diffrn_reflns_number     15253
_diffrn_reflns_av_R_equivalents     0.0261
_diffrn_reflns_av_sigmaI/netI     0.0231
_diffrn_reflns_theta_min     2.01
_diffrn_reflns_theta_max     28.38
_diffrn_reflns_theta_full     28.38
_diffrn_measured_fraction_theta_max     0.994
_diffrn_measured_fraction_theta_full     0.994
_diffrn_reflns_limit_h_min     -14
_diffrn_reflns_limit_h_max     14
_diffrn_reflns_limit_k_min     -8
_diffrn_reflns_limit_k_max     10
_diffrn_reflns_limit_l_min     -24
_diffrn_reflns_limit_l_max     18
_diffrn_standards_number     0
_diffrn_standards_interval_count     ?
_diffrn_standards_interval_time     ?
_diffrn_standards_decay_%     ?
_refine_special_details
;
 Refinement of F^2^ against ALL reflections.  The weighted R-factor wR and
 goodness of fit S are based on F^2^, conventional R-factors R are based
 on F, with F set to zero for negative F^2^. The threshold expression of
 F^2^ > 2sigma(F^2^) is used only for calculating R-factors(gt) etc. and is
 not relevant to the choice of reflections for refinement.  R-factors based
 on F^2^ are statistically about twice as large as those based on F, and R-
 factors based on ALL data will be even larger.
;
_reflns_number_total     3946
_reflns_number_gt     3390
_reflns_threshold_expression     I>2\s(I)
_refine_ls_structure_factor_coef     Fsqd
_refine_ls_matrix_type     full
_refine_ls_R_factor_all     0.0485
_refine_ls_R_factor_gt     0.0420
_refine_ls_wR_factor_gt     0.1118
_refine_ls_wR_factor_ref     0.1172
_refine_ls_goodness_of_fit_ref     1.048
_refine_ls_restrained_S_all     1.048
_refine_ls_number_reflns     3946
_refine_ls_number_parameters     219
_refine_ls_number_restraints     0
_refine_ls_hydrogen_treatment     constr
_refine_ls_weighting_scheme     calc
_refine_ls_weighting_details
         'calc w=1/[\s^2^(Fo^2^)+(0.0606P)^2^+0.6579P] where P=(Fo^2^+2Fc^2^)/3'
_atom_sites_solution_hydrogens     difmap
_atom_sites_solution_primary     direct
_atom_sites_solution_secondary     difmap
_refine_ls_shift/su_max     0.003
_refine_ls_shift/su_mean     0.000
_refine_diff_density_max     0.311
_refine_diff_density_min     -0.520
_refine_ls_extinction_method     none
_refine_ls_extinction_coef     ?
loop_
    _atom_type_symbol
    _atom_type_description
    _atom_type_scat_dispersion_real
    _atom_type_scat_dispersion_imag
    _atom_type_scat_source
    'C' 'C' 0.0033 0.0016
                         'International Tables Vol C Tables 4.2.6.8 and 6.1.1.4'
    'H' 'H' 0.0000 0.0000
                         'International Tables Vol C Tables 4.2.6.8 and 6.1.1.4'
    'O' 'O' 0.0106 0.0060
                         'International Tables Vol C Tables 4.2.6.8 and 6.1.1.4'
    'S' 'S' 0.1246 0.1234
                         'International Tables Vol C Tables 4.2.6.8 and 6.1.1.4'
_computing_data_collection     '<i>APEX2</i> (Bruker, 2009)'
_computing_cell_refinement     '<i>SAINT</i> (Bruker, 2009)'
_computing_data_reduction     '<i>SAINT</i> (Bruker, 2009)'
_computing_structure_solution     '<i>SHELXS97</i> (Sheldrick, 2008)'
_computing_structure_refinement     '<i>SHELXL97</i> (Sheldrick, 2008)'
_computing_molecular_graphics
;
<i>ORTEP-3 for Windows</i> (Farrugia, 2012) and
<i>DIAMOND</i> (Brandenburg, 1998)
;
_computing_publication_material     '<i>SHELXL97</i> (Sheldrick, 2008)'
loop_
    _atom_site_type_symbol
    _atom_site_label
    _atom_site_fract_x
    _atom_site_fract_y
    _atom_site_fract_z
    _atom_site_U_iso_or_equiv
    _atom_site_adp_type
    _atom_site_calc_flag
    _atom_site_refinement_flags
    _atom_site_occupancy
    _atom_site_symmetry_multiplicity
    _atom_site_disorder_assembly
    _atom_site_disorder_group
    S S1 0.28214(3) 0.08312(5) 0.611416(19) 0.02882(12) Uani d . 1 2 . .
    O O1 -0.04251(10) 0.26951(15) 0.55227(6) 0.0352(3) Uani d . 1 2 . .
    O O2 0.33118(11) -0.05146(14) 0.57127(6) 0.0358(3) Uani d . 1 2 . .
    O O3 0.26812(12) 0.04900(17) 0.68617(6) 0.0421(3) Uani d . 1 2 . .
    C C1 0.14243(13) 0.1526(2) 0.56462(8) 0.0277(3) Uani d . 1 2 . .
    C C2 0.10413(13) 0.18600(18) 0.48678(8) 0.0262(3) Uani d . 1 2 . .
    C C3 0.14969(13) 0.16201(19) 0.41891(8) 0.0265(3) Uani d . 1 2 . .
    C C4 0.26063(14) 0.0823(2) 0.41147(8) 0.0314(3) Uani d . 1 2 . .
    H H4 0.3118 0.0418 0.4538 0.038 Uiso calc R 1 2 . .
    C C5 0.29601(17) 0.0623(2) 0.34395(9) 0.0385(4) Uani d . 1 2 . .
    H H5 0.3706 0.0065 0.3401 0.046 Uiso calc R 1 2 . .
    C C6 0.22342(17) 0.1234(3) 0.28055(9) 0.0416(4) Uani d . 1 2 . .
    H H6 0.2493 0.1107 0.2342 0.050 Uiso calc R 1 2 . .
    C C7 0.11597(16) 0.2006(2) 0.28576(9) 0.0393(4) Uani d . 1 2 . .
    H H7 0.0673 0.2417 0.2425 0.047 Uiso calc R 1 2 . .
    C C8 0.07448(14) 0.2216(2) 0.35393(8) 0.0311(3) Uani d . 1 2 . .
    C C9 -0.04140(15) 0.2957(2) 0.35690(9) 0.0375(4) Uani d . 1 2 . .
    H H9 -0.0893 0.3333 0.3128 0.045 Uiso calc R 1 2 . .
    C C10 -0.08502(14) 0.3139(2) 0.42102(10) 0.0368(4) Uani d . 1 2 . .
    H H10 -0.1627 0.3620 0.4231 0.044 Uiso calc R 1 2 . .
    C C11 -0.00957(14) 0.2578(2) 0.48414(8) 0.0303(3) Uani d . 1 2 . .
    C C12 0.05076(14) 0.2062(2) 0.60067(9) 0.0331(3) Uani d . 1 2 . .
    C C13 0.02986(18) 0.2145(3) 0.67799(10) 0.0458(4) Uani d . 1 2 . .
    H H13A 0.0765 0.3104 0.7028 0.069 Uiso calc R 1 2 . .
    H H13B 0.0558 0.1058 0.7027 0.069 Uiso calc R 1 2 . .
    H H13C -0.0566 0.2327 0.6795 0.069 Uiso calc R 1 2 . .
    C C14 0.37544(13) 0.26733(19) 0.61112(7) 0.0259(3) Uani d . 1 2 . .
    C C15 0.48014(13) 0.25965(19) 0.57933(8) 0.0272(3) Uani d . 1 2 . .
    H H15 0.4995 0.1573 0.5552 0.033 Uiso calc R 1 2 . .
    C C16 0.55711(14) 0.4026(2) 0.58282(8) 0.0298(3) Uani d . 1 2 . .
    C C17 0.52185(16) 0.5523(2) 0.61525(9) 0.0343(3) Uani d . 1 2 . .
    H H17 0.5717 0.6520 0.6165 0.041 Uiso calc R 1 2 . .
    C C18 0.41605(16) 0.5603(2) 0.64579(8) 0.0332(3) Uani d . 1 2 . .
    H H18 0.3937 0.6652 0.6669 0.040 Uiso calc R 1 2 . .
    C C19 0.34312(14) 0.4162(2) 0.64559(8) 0.0301(3) Uani d . 1 2 . .
    H H19 0.2725 0.4187 0.6685 0.036 Uiso calc R 1 2 . .
    C C20 0.67508(15) 0.3947(2) 0.55323(10) 0.0399(4) Uani d . 1 2 . .
    H H20A 0.6927 0.5080 0.5337 0.060 Uiso calc R 1 2 . .
    H H20B 0.6693 0.3083 0.5141 0.060 Uiso calc R 1 2 . .
    H H20C 0.7402 0.3625 0.5926 0.060 Uiso calc R 1 2 . .
loop_
    _atom_site_aniso_label
    _atom_site_aniso_U_11
    _atom_site_aniso_U_22
    _atom_site_aniso_U_33
    _atom_site_aniso_U_12
    _atom_site_aniso_U_13
    _atom_site_aniso_U_23
    S1 0.0321(2) 0.0276(2) 0.02405(19) -0.00269(14) -0.00458(14) 0.00574(13)
    O1 0.0277(5) 0.0399(6) 0.0380(6) -0.0019(4) 0.0049(5) 0.0031(5)
    O2 0.0397(6) 0.0253(5) 0.0383(6) 0.0018(4) -0.0070(5) 0.0009(4)
    O3 0.0486(7) 0.0488(7) 0.0261(6) -0.0086(6) -0.0036(5) 0.0138(5)
    C1 0.0278(7) 0.0292(7) 0.0249(7) -0.0043(6) -0.0001(5) 0.0041(6)
    C2 0.0250(6) 0.0254(7) 0.0259(7) -0.0049(5) -0.0031(5) 0.0038(5)
    C3 0.0284(7) 0.0249(7) 0.0239(7) -0.0065(5) -0.0027(5) 0.0027(5)
    C4 0.0324(8) 0.0325(8) 0.0276(7) -0.0017(6) -0.0010(6) 0.0009(6)
    C5 0.0406(9) 0.0416(9) 0.0331(8) -0.0031(7) 0.0052(7) -0.0044(7)
    C6 0.0490(10) 0.0495(10) 0.0261(7) -0.0123(8) 0.0052(7) -0.0019(7)
    C7 0.0470(10) 0.0426(9) 0.0246(7) -0.0124(8) -0.0062(7) 0.0061(7)
    C8 0.0340(8) 0.0290(7) 0.0273(7) -0.0086(6) -0.0051(6) 0.0059(6)
    C9 0.0342(8) 0.0375(9) 0.0357(8) -0.0032(7) -0.0114(6) 0.0107(7)
    C10 0.0270(7) 0.0365(9) 0.0436(9) -0.0005(6) -0.0056(6) 0.0077(7)
    C11 0.0269(7) 0.0299(8) 0.0330(8) -0.0045(6) 0.0013(6) 0.0035(6)
    C12 0.0318(8) 0.0357(8) 0.0313(8) -0.0069(6) 0.0030(6) 0.0040(6)
    C13 0.0469(10) 0.0577(12) 0.0353(9) -0.0073(9) 0.0140(8) 0.0013(8)
    C14 0.0278(7) 0.0264(7) 0.0210(6) 0.0002(5) -0.0038(5) 0.0018(5)
    C15 0.0304(7) 0.0265(7) 0.0230(6) 0.0022(6) -0.0019(5) -0.0009(5)
    C16 0.0307(7) 0.0331(8) 0.0239(7) -0.0017(6) -0.0013(6) 0.0030(6)
    C17 0.0408(9) 0.0293(8) 0.0304(7) -0.0062(6) -0.0021(6) 0.0008(6)
    C18 0.0418(9) 0.0277(8) 0.0277(7) 0.0031(6) -0.0021(6) -0.0039(6)
    C19 0.0313(7) 0.0333(8) 0.0244(7) 0.0044(6) 0.0000(6) 0.0000(6)
    C20 0.0347(8) 0.0470(10) 0.0383(9) -0.0043(7) 0.0067(7) 0.0022(7)
_geom_special_details
;
 All esds (except the esd in the dihedral angle between two l.s. planes)
 are estimated using the full covariance matrix.  The cell esds are taken
 into account individually in the estimation of esds in distances, angles
 and torsion angles; correlations between esds in cell parameters are only
 used when they are defined by crystal symmetry.  An approximate (isotropic)
 treatment of cell esds is used for estimating esds involving l.s. planes.
;
loop_
    _geom_bond_atom_site_label_1
    _geom_bond_atom_site_label_2
    _geom_bond_site_symmetry_2
    _geom_bond_distance
    _geom_bond_publ_flag
    S1 O2 . 1.4344(12) ?
    S1 O3 . 1.4375(12) ?
    S1 C1 . 1.7504(15) ?
    S1 C14 . 1.7664(15) ?
    O1 C12 . 1.3577(19) ?
    O1 C11 . 1.3665(19) ?
    C1 C12 . 1.367(2) ?
    C1 C2 . 1.4600(19) ?
    C2 C11 . 1.380(2) ?
    C2 C3 . 1.435(2) ?
    C3 C4 . 1.409(2) ?
    C3 C8 . 1.4334(19) ?
    C4 C5 . 1.373(2) ?
    C4 H4 . 0.9500 ?
    C5 C6 . 1.402(2) ?
    C5 H5 . 0.9500 ?
    C6 C7 . 1.357(3) ?
    C6 H6 . 0.9500 ?
    C7 C8 . 1.415(2) ?
    C7 H7 . 0.9500 ?
    C8 C9 . 1.424(2) ?
    C9 C10 . 1.354(2) ?
    C9 H9 . 0.9500 ?
    C10 C11 . 1.400(2) ?
    C10 H10 . 0.9500 ?
    C12 C13 . 1.483(2) ?
    C13 H13A . 0.9800 ?
    C13 H13B . 0.9800 ?
    C13 H13C . 0.9800 ?
    C14 C15 . 1.387(2) ?
    C14 C19 . 1.391(2) ?
    C15 C16 . 1.397(2) ?
    C15 H15 . 0.9500 ?
    C16 C17 . 1.388(2) ?
    C16 C20 . 1.502(2) ?
    C17 C18 . 1.385(2) ?
    C17 H17 . 0.9500 ?
    C18 C19 . 1.381(2) ?
    C18 H18 . 0.9500 ?
    C19 H19 . 0.9500 ?
    C20 H20A . 0.9800 ?
    C20 H20B . 0.9800 ?
    C20 H20C . 0.9800 ?
loop_
    _geom_angle_atom_site_label_1
    _geom_angle_atom_site_label_2
    _geom_angle_atom_site_label_3
    _geom_angle_site_symmetry_1
    _geom_angle_site_symmetry_3
    _geom_angle
    _geom_angle_publ_flag
    O2 S1 O3 . . 117.96(8) ?
    O2 S1 C1 . . 110.44(7) ?
    O3 S1 C1 . . 108.22(7) ?
    O2 S1 C14 . . 108.25(7) ?
    O3 S1 C14 . . 107.53(7) ?
    C1 S1 C14 . . 103.44(7) ?
    C12 O1 C11 . . 107.24(12) ?
    C12 C1 C2 . . 107.26(13) ?
    C12 C1 S1 . . 121.98(12) ?
    C2 C1 S1 . . 130.36(12) ?
    C11 C2 C3 . . 117.84(13) ?
    C11 C2 C1 . . 103.73(13) ?
    C3 C2 C1 . . 138.43(14) ?
    C4 C3 C8 . . 118.15(14) ?
    C4 C3 C2 . . 125.10(13) ?
    C8 C3 C2 . . 116.74(14) ?
    C5 C4 C3 . . 121.06(15) ?
    C5 C4 H4 . . 119.5 ?
    C3 C4 H4 . . 119.5 ?
    C4 C5 C6 . . 120.78(17) ?
    C4 C5 H5 . . 119.6 ?
    C6 C5 H5 . . 119.6 ?
    C7 C6 C5 . . 119.68(16) ?
    C7 C6 H6 . . 120.2 ?
    C5 C6 H6 . . 120.2 ?
    C6 C7 C8 . . 121.69(15) ?
    C6 C7 H7 . . 119.2 ?
    C8 C7 H7 . . 119.2 ?
    C7 C8 C9 . . 120.12(14) ?
    C7 C8 C3 . . 118.63(15) ?
    C9 C8 C3 . . 121.22(15) ?
    C10 C9 C8 . . 121.62(14) ?
    C10 C9 H9 . . 119.2 ?
    C8 C9 H9 . . 119.2 ?
    C9 C10 C11 . . 116.46(15) ?
    C9 C10 H10 . . 121.8 ?
    C11 C10 H10 . . 121.8 ?
    O1 C11 C2 . . 111.60(13) ?
    O1 C11 C10 . . 122.32(14) ?
    C2 C11 C10 . . 126.08(15) ?
    O1 C12 C1 . . 110.18(13) ?
    O1 C12 C13 . . 113.71(14) ?
    C1 C12 C13 . . 136.10(15) ?
    C12 C13 H13A . . 109.5 ?
    C12 C13 H13B . . 109.5 ?
    H13A C13 H13B . . 109.5 ?
    C12 C13 H13C . . 109.5 ?
    H13A C13 H13C . . 109.5 ?
    H13B C13 H13C . . 109.5 ?
    C15 C14 C19 . . 121.55(14) ?
    C15 C14 S1 . . 120.14(11) ?
    C19 C14 S1 . . 118.26(12) ?
    C14 C15 C16 . . 119.92(14) ?
    C14 C15 H15 . . 120.0 ?
    C16 C15 H15 . . 120.0 ?
    C17 C16 C15 . . 117.93(14) ?
    C17 C16 C20 . . 120.87(15) ?
    C15 C16 C20 . . 121.20(15) ?
    C18 C17 C16 . . 121.89(15) ?
    C18 C17 H17 . . 119.1 ?
    C16 C17 H17 . . 119.1 ?
    C19 C18 C17 . . 120.11(15) ?
    C19 C18 H18 . . 119.9 ?
    C17 C18 H18 . . 119.9 ?
    C18 C19 C14 . . 118.48(14) ?
    C18 C19 H19 . . 120.8 ?
    C14 C19 H19 . . 120.8 ?
    C16 C20 H20A . . 109.5 ?
    C16 C20 H20B . . 109.5 ?
    H20A C20 H20B . . 109.5 ?
    C16 C20 H20C . . 109.5 ?
    H20A C20 H20C . . 109.5 ?
    H20B C20 H20C . . 109.5 ?
loop_
    _geom_torsion_atom_site_label_1
    _geom_torsion_atom_site_label_2
    _geom_torsion_atom_site_label_3
    _geom_torsion_atom_site_label_4
    _geom_torsion_site_symmetry_1
    _geom_torsion_site_symmetry_2
    _geom_torsion_site_symmetry_3
    _geom_torsion_site_symmetry_4
    _geom_torsion
    _geom_torsion_publ_flag
    O2 S1 C1 C12 . . . . 146.07(13) ?
    O3 S1 C1 C12 . . . . 15.58(16) ?
    C14 S1 C1 C12 . . . . -98.29(14) ?
    O2 S1 C1 C2 . . . . -42.19(16) ?
    O3 S1 C1 C2 . . . . -172.68(14) ?
    C14 S1 C1 C2 . . . . 73.45(15) ?
    C12 C1 C2 C11 . . . . -0.05(17) ?
    S1 C1 C2 C11 . . . . -172.72(12) ?
    C12 C1 C2 C3 . . . . -178.61(17) ?
    S1 C1 C2 C3 . . . . 8.7(3) ?
    C11 C2 C3 C4 . . . . -176.38(14) ?
    C1 C2 C3 C4 . . . . 2.0(3) ?
    C11 C2 C3 C8 . . . . 2.4(2) ?
    C1 C2 C3 C8 . . . . -179.15(16) ?
    C8 C3 C4 C5 . . . . 0.1(2) ?
    C2 C3 C4 C5 . . . . 178.88(14) ?
    C3 C4 C5 C6 . . . . 1.0(3) ?
    C4 C5 C6 C7 . . . . -1.1(3) ?
    C5 C6 C7 C8 . . . . -0.1(3) ?
    C6 C7 C8 C9 . . . . -176.92(16) ?
    C6 C7 C8 C3 . . . . 1.1(2) ?
    C4 C3 C8 C7 . . . . -1.1(2) ?
    C2 C3 C8 C7 . . . . 179.96(13) ?
    C4 C3 C8 C9 . . . . 176.90(14) ?
    C2 C3 C8 C9 . . . . -2.0(2) ?
    C7 C8 C9 C10 . . . . 178.41(15) ?
    C3 C8 C9 C10 . . . . 0.4(2) ?
    C8 C9 C10 C11 . . . . 0.7(2) ?
    C12 O1 C11 C2 . . . . 0.55(17) ?
    C12 O1 C11 C10 . . . . -179.39(15) ?
    C3 C2 C11 O1 . . . . 178.61(12) ?
    C1 C2 C11 O1 . . . . -0.30(16) ?
    C3 C2 C11 C10 . . . . -1.4(2) ?
    C1 C2 C11 C10 . . . . 179.63(15) ?
    C9 C10 C11 O1 . . . . 179.74(14) ?
    C9 C10 C11 C2 . . . . -0.2(2) ?
    C11 O1 C12 C1 . . . . -0.58(17) ?
    C11 O1 C12 C13 . . . . 178.46(14) ?
    C2 C1 C12 O1 . . . . 0.39(18) ?
    S1 C1 C12 O1 . . . . 173.81(10) ?
    C2 C1 C12 C13 . . . . -178.34(19) ?
    S1 C1 C12 C13 . . . . -4.9(3) ?
    O2 S1 C14 C15 . . . . -3.80(13) ?
    O3 S1 C14 C15 . . . . 124.65(12) ?
    C1 S1 C14 C15 . . . . -120.98(12) ?
    O2 S1 C14 C19 . . . . 178.42(11) ?
    O3 S1 C14 C19 . . . . -53.14(13) ?
    C1 S1 C14 C19 . . . . 61.23(12) ?
    C19 C14 C15 C16 . . . . 1.3(2) ?
    S1 C14 C15 C16 . . . . -176.43(10) ?
    C14 C15 C16 C17 . . . . -3.3(2) ?
    C14 C15 C16 C20 . . . . 176.02(14) ?
    C15 C16 C17 C18 . . . . 2.2(2) ?
    C20 C16 C17 C18 . . . . -177.12(15) ?
    C16 C17 C18 C19 . . . . 1.0(2) ?
    C17 C18 C19 C14 . . . . -3.1(2) ?
    C15 C14 C19 C18 . . . . 2.0(2) ?
    S1 C14 C19 C18 . . . . 179.72(11) ?
loop_
    _geom_hbond_atom_site_label_D
    _geom_hbond_atom_site_label_H
    _geom_hbond_atom_site_label_A
    _geom_hbond_site_symmetry_A
    _geom_hbond_distance_DH
    _geom_hbond_distance_HA
    _geom_hbond_distance_DA
    _geom_hbond_angle_DHA
    C20 H20B O2 3_656 0.98 2.54 3.507(2) 170.8
_iucr_refine_instructions_details
;
TITL 1241 IN P2(1)/N
CELL  0.71073 11.16670  7.74000 18.47360 90.00000 98.68300 90.00000
ZERR 4  0.00020  0.00010  0.00030  0.00000  0.00100  0.00000
LATT 1
SYMM -X+ 0.50000, Y+ 0.50000, -Z+ 0.50000
SFAC C H O S
UNIT 80 64 12 4
TEMP -100
PLAN 30
FMAP 2
L.S. 15
ACTA
CONF
EQIV $1 1-X, -Y, 1-Z
HTAB C20 O2_$1
MPLA C1 C2 C3 C4 C5 C6 C7 C8 C9 C10 C11 O1 C12
MPLA 6  C14 C15 C16 C17 C18 C19
BOND
BOND $H
WGHT    0.060600    0.657900
FVAR       0.21311
S1    4    0.282143    0.083117    0.611416    11.00000    0.03206    0.02762 =
         0.02405    0.00574   -0.00458   -0.00269
O1    3   -0.042513    0.269514    0.552267    11.00000    0.02768    0.03988 =
         0.03800    0.00313    0.00487   -0.00191
O2    3    0.331179   -0.051457    0.571267    11.00000    0.03973    0.02534 =
         0.03834    0.00089   -0.00698    0.00180
O3    3    0.268119    0.049000    0.686168    11.00000    0.04860    0.04878 =
         0.02605    0.01377   -0.00358   -0.00861
C1    1    0.142429    0.152640    0.564617    11.00000    0.02777    0.02923 =
         0.02489    0.00410   -0.00009   -0.00426
C2    1    0.104127    0.185996    0.486781    11.00000    0.02503    0.02540 =
         0.02589    0.00378   -0.00312   -0.00489
C3    1    0.149689    0.162009    0.418911    11.00000    0.02845    0.02491 =
         0.02393    0.00273   -0.00274   -0.00651
C4    1    0.260628    0.082307    0.411465    11.00000    0.03235    0.03251 =
         0.02757    0.00086   -0.00105   -0.00175
AFIX  43
H4    2    0.311753    0.041753    0.453847    11.00000   -1.20000
AFIX   0
C5    1    0.296011    0.062325    0.343953    11.00000    0.04055    0.04161 =
         0.03307   -0.00439    0.00519   -0.00307
AFIX  43
H5    2    0.370566    0.006486    0.340150    11.00000   -1.20000
AFIX   0
C6    1    0.223420    0.123350    0.280549    11.00000    0.04897    0.04948 =
         0.02612   -0.00188    0.00520   -0.01226
AFIX  43
H6    2    0.249323    0.110655    0.234162    11.00000   -1.20000
AFIX   0
C7    1    0.115965    0.200649    0.285757    11.00000    0.04697    0.04263 =
         0.02464    0.00610   -0.00625   -0.01238
AFIX  43
H7    2    0.067344    0.241729    0.242536    11.00000   -1.20000
AFIX   0
C8    1    0.074484    0.221628    0.353932    11.00000    0.03404    0.02902 =
         0.02732    0.00590   -0.00510   -0.00856
C9    1   -0.041405    0.295714    0.356900    11.00000    0.03415    0.03753 =
         0.03568    0.01069   -0.01140   -0.00321
AFIX  43
H9    2   -0.089299    0.333337    0.312819    11.00000   -1.20000
AFIX   0
C10   1   -0.085023    0.313857    0.421025    11.00000    0.02699    0.03654 =
         0.04358    0.00773   -0.00555   -0.00052
AFIX  43
H10   2   -0.162688    0.362028    0.423073    11.00000   -1.20000
AFIX   0
C11   1   -0.009569    0.257848    0.484136    11.00000    0.02690    0.02993 =
         0.03300    0.00354    0.00126   -0.00450
C12   1    0.050759    0.206200    0.600672    11.00000    0.03183    0.03570 =
         0.03130    0.00395    0.00299   -0.00685
C13   1    0.029857    0.214473    0.677986    11.00000    0.04693    0.05767 =
         0.03525    0.00128    0.01399   -0.00727
AFIX 137
H13A  2    0.076491    0.310397    0.702794    11.00000   -1.50000
H13B  2    0.055831    0.105791    0.702713    11.00000   -1.50000
H13C  2   -0.056564    0.232696    0.679542    11.00000   -1.50000
AFIX   0
C14   1    0.375441    0.267326    0.611116    11.00000    0.02779    0.02644 =
         0.02100    0.00185   -0.00385    0.00018
C15   1    0.480140    0.259646    0.579332    11.00000    0.03037    0.02648 =
         0.02299   -0.00090   -0.00190    0.00220
AFIX  43
H15   2    0.499505    0.157257    0.555209    11.00000   -1.20000
AFIX   0
C16   1    0.557110    0.402642    0.582824    11.00000    0.03069    0.03309 =
         0.02386    0.00297   -0.00129   -0.00169
C17   1    0.521847    0.552260    0.615252    11.00000    0.04083    0.02933 =
         0.03042    0.00078   -0.00205   -0.00620
AFIX  43
H17   2    0.571694    0.652012    0.616545    11.00000   -1.20000
AFIX   0
C18   1    0.416054    0.560318    0.645786    11.00000    0.04182    0.02775 =
         0.02767   -0.00393   -0.00213    0.00312
AFIX  43
H18   2    0.393650    0.665155    0.666893    11.00000   -1.20000
AFIX   0
C19   1    0.343115    0.416223    0.645594    11.00000    0.03129    0.03331 =
         0.02435    0.00001   -0.00002    0.00441
AFIX  43
H19   2    0.272464    0.418747    0.668492    11.00000   -1.20000
AFIX   0
C20   1    0.675080    0.394659    0.553232    11.00000    0.03468    0.04702 =
         0.03829    0.00216    0.00666   -0.00426
AFIX 137
H20A  2    0.692720    0.508022    0.533696    11.00000   -1.50000
H20B  2    0.669317    0.308288    0.514070    11.00000   -1.50000
H20C  2    0.740184    0.362457    0.592622    11.00000   -1.50000
HKLF 4
REM  1241 IN P2(1)/N
REM R1 =  0.0420 for   3390 Fo > 4sig(Fo)  and  0.0485 for all   3946 data
REM    219 parameters refined using      0 restraints
END
WGHT      0.0603      0.6751
REM Highest difference peak  0.311,  deepest hole -0.520,  1-sigma level  0.086
Q1    1  -0.0267  0.1204  0.6928  11.00000  0.05    0.31
Q2    1  -0.0017  0.3276  0.6907  11.00000  0.05    0.28
Q3    1   0.2218  0.2699  0.7426  11.00000  0.05    0.26
Q4    1   0.3001  0.2820  0.7282  11.00000  0.05    0.26
Q5    1   0.1049  0.2021  0.7127  11.00000  0.05    0.25
Q6    1  -0.2073  0.2355  0.2725  11.00000  0.05    0.25
Q7    1   0.1353  0.1609  0.5215  11.00000  0.05    0.25
Q8    1   0.1875  0.2130  0.2838  11.00000  0.05    0.24
Q9    1   0.7129  0.2788  0.5580  11.00000  0.05    0.23
Q10   1   0.1669  0.2529  0.7365  11.00000  0.05    0.22
Q11   1  -0.0203  0.0212  0.7430  11.00000  0.05    0.22
Q12   1   0.3313  0.1862  0.6091  11.00000  0.05    0.21
Q13   1   0.2255  0.3330  0.7513  11.00000  0.05    0.21
Q14   1   0.4144  0.2772  0.5848  11.00000  0.05    0.21
Q15   1   0.1808  0.3670  0.7681  11.00000  0.05    0.21
Q16   1   0.1343  0.2932  0.7747  11.00000  0.05    0.20
Q17   1   0.3656  0.3339  0.6260  11.00000  0.05    0.20
Q18   1   0.3420  0.8157  0.7150  11.00000  0.05    0.20
Q19   1   0.5079  0.3453  0.5674  11.00000  0.05    0.19
Q20   1  -0.0508  0.4670  0.7390  11.00000  0.05    0.19
Q21   1  -0.0220  0.4690  0.7493  11.00000  0.05    0.19
Q22   1   0.1004  0.1665  0.5874  11.00000  0.05    0.19
Q23   1   0.3402 -0.0092  0.2346  11.00000  0.05    0.19
Q24   1   0.3340  0.3889  0.7439  11.00000  0.05    0.19
Q25   1   0.0939  0.4147  0.7833  11.00000  0.05    0.18
Q26   1   0.1047  0.2187  0.3194  11.00000  0.05    0.18
Q27   1   0.0126  0.0782  0.2332  11.00000  0.05    0.18
Q28   1   0.0318  0.4216  0.2345  11.00000  0.05    0.18
Q29   1   0.2480  0.2586  0.2348  11.00000  0.05    0.18
Q30   1   0.2696  0.1109  0.3122  11.00000  0.05    0.18
;
