# Supplementary material for: 2-Methyl-1-(3-methyl­phenyl­sulfon­yl)naphtho­[2,1-b]furan
Source: Acta Crystallogr Sect E Struct Rep Online. 2014 Mar 12;70(Pt 4):o416. doi: 10.1107/S1600536814005157 (PMC3998563; doi:10.1107/S1600536814005157)
Supplement: Supplementary file 2 [file e-70-0o416-Isup2.hkl]

# 
# h,k,l, Fc-squared, Fo-squared, sigma(Fo-squared) and status flag 
# 
data_I
_shelx_title ' 1241 IN P2(1)/N' 
_shelx_refln_list_code          4 
_shelx_F_calc_maximum      167.21 
_exptl_crystal_F_000       704.00 
_reflns_d_resolution_high  0.7476 
 
loop_ 
 _symmetry_equiv_pos_as_xyz 
 'x, y, z' 
 '-x+1/2, y+1/2, -z+1/2' 
 '-x, -y, -z' 
 'x-1/2, -y-1/2, z-1/2' 
 
_cell_length_a    11.1667 
_cell_length_b     7.7400 
_cell_length_c    18.4736 
_cell_angle_alpha  90.000 
_cell_angle_beta   98.683 
_cell_angle_gamma  90.000 
 
_shelx_F_squared_multiplier     1.000 
 
loop_ 
 _refln_index_h 
 _refln_index_k 
 _refln_index_l 
 _refln_F_squared_calc 
 _refln_F_squared_meas 
 _refln_F_squared_sigma 
 _refln_observed_status 
   2   0   0       87.86       90.94      3.96 o 
   4   0   0     1872.72     1950.27     46.90 o 
   6   0   0      150.67      125.29      7.71 o 
   8   0   0        4.59        0.34      1.76 o 
  10   0   0       99.63       87.86      8.81 o 
  12   0   0       69.41       79.79      4.17 o 
  14   0   0       40.64       39.69      4.18 o 
   1   1   0     4004.45     3746.20     66.69 o 
   2   1   0     1806.63     1981.33     17.89 o 
   3   1   0     1242.46     1227.63     12.69 o 
   4   1   0        2.35        0.98      0.30 o 
   5   1   0     2770.48     3027.42     29.67 o 
   6   1   0     1581.57     1695.40     17.52 o 
   7   1   0     1395.18     1486.50     15.78 o 
   8   1   0        6.66        2.15      0.86 o 
   9   1   0      677.73      650.53     11.78 o 
  10   1   0      544.06      515.28      9.35 o 
  11   1   0       94.10       99.55      5.24 o 
  12   1   0       15.35       16.04      2.29 o 
  13   1   0        9.34        9.32      2.51 o 
  14   1   0       20.13       19.42      2.99 o 
   0   2   0     3896.94     4034.69     38.70 o 
   1   2   0    26653.29    20883.23    174.70 o 
   2   2   0    26347.67    21111.02    262.33 o 
   3   2   0        5.12        0.28      0.35 o 
   4   2   0      646.92      728.77     10.00 o 
   5   2   0     3145.77     3220.93     37.06 o 
   6   2   0        0.24        0.17      0.73 o 
   7   2   0      242.95      247.20      5.43 o 
   8   2   0       68.22       68.87      3.06 o 
   9   2   0        9.02        8.17      1.63 o 
  10   2   0       20.04       14.62      2.41 o 
  11   2   0        8.47       10.02      1.85 o 
  12   2   0       45.60       48.20      6.75 o 
  13   2   0      137.57      142.18      9.91 o 
  14   2   0       32.37       30.39      4.19 o 
   1   3   0     1353.07     1489.07     12.76 o 
   2   3   0       68.92       65.55      1.45 o 
   3   3   0     3851.72     4252.75     32.59 o 
   4   3   0     1683.56     1655.78     13.85 o 
   5   3   0        5.00        0.65      1.06 o 
   6   3   0      413.58      426.86      6.91 o 
   7   3   0       61.87       63.97      3.50 o 
   8   3   0     1626.83     1629.01     21.77 o 
   9   3   0        7.65       18.16      1.97 o 
  10   3   0      319.86      322.26     15.41 o 
  11   3   0       58.27       59.41     14.75 o 
  12   3   0      141.20      151.22      8.68 o 
  13   3   0        2.37       -0.86      2.16 o 
  14   3   0       17.55       19.38      4.62 o 
   0   4   0      104.64      123.94      3.00 o 
   1   4   0      127.85      108.80      3.06 o 
   2   4   0     5259.52     5230.64     50.33 o 
   3   4   0     7054.84     7396.37     65.40 o 
   4   4   0       77.99       85.75      1.70 o 
   5   4   0      798.07      808.85      9.22 o 
   6   4   0       52.75       43.55      2.09 o 
   7   4   0      535.23      545.16     13.97 o 
   8   4   0       11.38       12.14      2.69 o 
   9   4   0      189.49      176.87      7.90 o 
  10   4   0       21.92       27.59      9.14 o 
  11   4   0       36.26       37.93      4.50 o 
  12   4   0       10.04        4.29      2.43 o 
  13   4   0       94.37      102.12     14.42 o 
   1   5   0       10.30       15.07      1.09 o 
   2   5   0      617.81      590.84      7.82 o 
   3   5   0      295.38      286.65      4.66 o 
   4   5   0      417.14      429.10      6.27 o 
   5   5   0       15.11       14.16      1.64 o 
   6   5   0      318.39      302.19      9.78 o 
   7   5   0      112.22      107.20      5.13 o 
   8   5   0        7.10        4.30      1.13 o 
   9   5   0      700.22      729.48     12.80 o 
  10   5   0      981.00      969.62     23.44 o 
  11   5   0       82.73       89.47      6.72 o 
  12   5   0       13.89       11.49      2.91 o 
   0   6   0     3391.23     3259.84     63.31 o 
   1   6   0       18.49       25.60      1.51 o 
   2   6   0      162.58      178.58      3.80 o 
   3   6   0      407.48      428.70      6.37 o 
   4   6   0     1649.32     1623.40     17.37 o 
   5   6   0      676.59      695.81     11.27 o 
   6   6   0        2.59       15.41      4.62 o 
   7   6   0       38.79       31.88      2.46 o 
   8   6   0        5.09        8.10      1.66 o 
   9   6   0       49.09       49.86      3.16 o 
  10   6   0        4.90        4.22      2.45 o 
  11   6   0       13.63       15.42      2.33 o 
  12   6   0        9.72        6.24      3.46 o 
   1   7   0       44.78       33.25      2.65 o 
   2   7   0      284.62      274.76      7.61 o 
   3   7   0      415.50      410.07      7.85 o 
   4   7   0       55.44       46.37      2.71 o 
   5   7   0      711.07      702.49     14.72 o 
   6   7   0       62.08       50.60      2.92 o 
   7   7   0      135.13      138.07     11.16 o 
   8   7   0        8.84       13.36      2.10 o 
   9   7   0       57.19       61.19      3.73 o 
  10   7   0      116.88      113.30      5.02 o 
   0   8   0      648.42      657.72     20.26 o 
   1   8   0      187.67      188.78      6.60 o 
   2   8   0      135.61      120.41      5.20 o 
   3   8   0       10.23        7.93      2.64 o 
   4   8   0       21.06       16.29      3.30 o 
   5   8   0      814.49      740.96     21.36 o 
   6   8   0      112.94       93.57      5.27 o 
   7   8   0       43.56       42.33      9.91 o 
   8   8   0       14.83       19.95      2.69 o 
   9   8   0       14.71       16.05      2.60 o 
   1   9   0        2.13        2.17      1.85 o 
   2   9   0        4.54        3.52      2.42 o 
   3   9   0       37.87       39.86      4.84 o 
   4   9   0      355.82      373.67     14.31 o 
   5   9   0       15.38       10.57      3.08 o 
   6   9   0       62.88       63.42      5.73 o 
   7   9   0       59.48       51.31      5.28 o 
   0  10   0        1.84        7.05      3.52 o 
   1  10   0      141.10      148.63      9.69 o 
   2  10   0        8.92        5.50      3.30 o 
   3  10   0       26.51       26.42      4.40 o 
 -13   0   1       58.74       68.91      4.61 o 
 -11   0   1       31.33       23.44      2.38 o 
  -9   0   1       90.23       93.33      2.80 o 
  -7   0   1      609.69      651.06     14.80 o 
  -5   0   1     3472.08     4053.13     65.71 o 
  -3   0   1     8104.27     8150.18    126.80 o 
  -1   0   1     5187.44     4312.49     45.09 o 
   1   0   1        7.42       -0.64      0.64 o 
   3   0   1     6262.58     6245.40    136.52 o 
   5   0   1     6011.79     5832.60     94.80 o 
   7   0   1      241.43      246.28      9.06 o 
   9   0   1      497.52      488.11     13.45 o 
  11   0   1        0.13        1.54      2.86 o 
  13   0   1       12.25        6.83      4.84 o 
 -14   1   1        8.37       12.23      1.96 o 
 -13   1   1        1.18        0.99      1.24 o 
 -12   1   1        2.88        1.33      1.58 o 
 -11   1   1       12.38       15.00      2.11 o 
 -10   1   1      104.01      101.61      4.01 o 
  -9   1   1      605.89      594.94     11.79 o 
  -8   1   1      565.83      531.03      7.69 o 
  -7   1   1     1114.77     1270.93     14.03 o 
  -6   1   1     1070.40     1192.73     13.02 o 
  -5   1   1      456.47      627.19      7.36 o 
  -4   1   1     1402.14     1291.77     13.42 o 
  -3   1   1     2703.13     2541.59     28.64 o 
  -2   1   1    13171.57    10846.89     97.39 o 
  -1   1   1    10324.78     8712.70     71.57 o 
   0   1   1     2678.73     2736.55     17.92 o 
   1   1   1      516.96      521.71      3.73 o 
   2   1   1     6338.44     6181.96    100.70 o 
   3   1   1      917.19     1019.93     10.01 o 
   4   1   1        1.64        0.90      0.63 o 
   5   1   1       92.38      109.85      3.50 o 
   6   1   1      528.72      533.93     16.88 o 
   7   1   1      249.85      264.41     10.50 o 
   8   1   1        9.02        5.49      1.75 o 
   9   1   1       10.07        8.53      1.47 o 
  10   1   1      232.63      248.06      6.26 o 
  11   1   1      109.34      110.64      4.38 o 
  12   1   1      146.04      145.01      5.48 o 
  13   1   1      136.15      141.89      7.14 o 
  14   1   1       81.31       92.47     10.22 o 
 -14   2   1        1.66        1.58      2.38 o 
 -13   2   1       55.67       50.02      4.79 o 
 -12   2   1      112.99      121.23      5.57 o 
 -11   2   1        4.45        2.62      1.52 o 
 -10   2   1      125.71      120.55      4.41 o 
  -9   2   1       50.12       60.95      3.37 o 
  -8   2   1      987.82     1012.08     16.76 o 
  -7   2   1       37.29       36.61      4.06 o 
  -6   2   1      371.39      406.35      7.16 o 
  -5   2   1      912.63      992.78     13.38 o 
  -4   2   1       30.08       34.63      2.07 o 
  -3   2   1      110.27      128.18      2.02 o 
  -2   2   1      152.38      203.22      3.74 o 
  -1   2   1     8262.90     7811.86    132.79 o 
   0   2   1       13.41       18.46      0.47 o 
   1   2   1    23374.85    18742.86    140.64 o 
   2   2   1     4981.94     5363.79     39.26 o 
   3   2   1      772.46      852.40      7.87 o 
   4   2   1     2708.09     2678.43     25.71 o 
   5   2   1      299.46      255.97      4.38 o 
   6   2   1     2353.63     2443.85     24.54 o 
   7   2   1     1531.07     1554.51     20.23 o 
   8   2   1      960.57      903.57     20.15 o 
   9   2   1      274.90      265.88      6.92 o 
  10   2   1        0.03       -0.29      1.17 o 
  11   2   1      182.83      171.75     12.35 o 
  12   2   1        0.07       -0.11      1.59 o 
  13   2   1        5.53        9.25      2.71 o 
  14   2   1       29.18       31.20      6.39 o 
 -14   3   1        3.73       -1.98      3.08 o 
 -13   3   1        2.60        1.97      2.43 o 
 -12   3   1        1.97        5.89      2.22 o 
 -11   3   1       43.96       42.59      3.72 o 
 -10   3   1        3.82        0.71      3.96 o 
  -9   3   1      153.86      136.44      4.60 o 
  -8   3   1      549.76      556.46      9.90 o 
  -7   3   1      429.46      403.79      9.06 o 
  -6   3   1       34.59       28.69      2.68 o 
  -5   3   1     3956.58     3953.30     45.17 o 
  -4   3   1      483.32      546.12      5.12 o 
  -3   3   1     4541.37     4908.05     42.88 o 
  -2   3   1      127.41      131.93      4.42 o 
  -1   3   1      109.45       57.22      1.97 o 
   0   3   1        0.35        1.47      0.29 o 
   1   3   1     2233.14     2275.61     20.57 o 
   2   3   1      904.23      860.69      6.61 o 
   3   3   1     1735.79     1965.40     15.31 o 
   4   3   1       94.68      108.90      1.92 o 
   5   3   1        0.55        1.16      0.55 o 
   6   3   1       34.76       39.10      1.67 o 
   7   3   1      140.12      124.41      5.69 o 
   8   3   1        1.83        4.93      1.34 o 
   9   3   1       25.98       26.95      4.12 o 
  10   3   1       51.69       60.52      5.61 o 
  11   3   1      543.99      556.42     15.23 o 
  12   3   1        5.30        5.95      2.60 o 
  13   3   1      115.15      120.97      7.24 o 
  14   3   1       12.09       12.77      4.18 o 
 -13   4   1        9.17        9.76      2.72 o 
 -12   4   1      124.72      126.59      6.62 o 
 -11   4   1        0.02        0.57      1.95 o 
 -10   4   1      584.37      590.68     16.33 o 
  -9   4   1       24.58       21.12      1.57 o 
  -8   4   1      114.73      101.85      3.35 o 
  -7   4   1      348.48      318.54      6.35 o 
  -6   4   1       40.77       42.59      1.54 o 
  -5   4   1      394.93      407.62      5.52 o 
  -4   4   1      564.75      626.82      7.40 o 
  -3   4   1      292.92      399.84      7.29 o 
  -2   4   1     1576.60     1787.33     20.42 o 
  -1   4   1      759.05      793.86      7.32 o 
   0   4   1      139.68      113.43      1.70 o 
   1   4   1      246.43      212.54      3.11 o 
   2   4   1     4377.84     4608.53     35.28 o 
   3   4   1      758.24      668.86      7.07 o 
   4   4   1      140.23      170.75      2.05 o 
   5   4   1      121.82       99.55      2.41 o 
   6   4   1     1537.35     1489.52     19.22 o 
   7   4   1      596.15      555.45     14.12 o 
   8   4   1     1144.20     1164.81     24.28 o 
   9   4   1      106.81      106.98      6.19 o 
  10   4   1        5.36       10.43      2.77 o 
  11   4   1       14.03       15.31      3.30 o 
  12   4   1       22.63       21.76      3.86 o 
  13   4   1        2.39        1.50      2.33 o 
 -13   5   1        0.04       -2.20      2.20 o 
 -12   5   1        6.46        7.68      2.86 o 
 -11   5   1        9.86        8.24      2.10 o 
 -10   5   1       29.38       32.04      2.54 o 
  -9   5   1        9.46       10.66      1.90 o 
  -8   5   1       96.24       83.24      7.01 o 
  -7   5   1       88.26       84.47      3.44 o 
  -6   5   1      669.70      643.31     10.33 o 
  -5   5   1      325.98      338.25      6.16 o 
  -4   5   1     1375.83     1417.53     15.22 o 
  -3   5   1      577.07      533.60      7.04 o 
  -2   5   1      175.41      169.47      3.41 o 
  -1   5   1        0.66       -0.05      0.66 o 
   0   5   1       72.82       70.83      1.43 o 
   1   5   1      144.89      104.85      2.19 o 
   2   5   1      605.76      612.27      7.00 o 
   3   5   1      287.25      268.41      4.43 o 
   4   5   1      304.68      404.37      6.59 o 
   5   5   1      445.24      454.86      8.85 o 
   6   5   1      105.58       98.45      3.34 o 
   7   5   1       31.40       23.10      4.10 o 
   8   5   1        8.37        7.54      1.17 o 
   9   5   1      106.17      108.03      6.64 o 
  10   5   1      203.78      189.96      9.12 o 
  11   5   1      208.63      214.44      9.94 o 
  12   5   1       83.33       88.41      6.92 o 
 -12   6   1       25.56       24.07      3.46 o 
 -11   6   1      176.31      167.49      6.48 o 
 -10   6   1       15.78       15.62      3.79 o 
  -9   6   1       26.15       28.52      3.66 o 
  -8   6   1      155.49      141.21      7.72 o 
  -7   6   1       40.48       43.50      2.84 o 
  -6   6   1      200.52      166.73      5.18 o 
  -5   6   1      142.79      116.12      3.98 o 
  -4   6   1        0.39        0.64      1.07 o 
  -3   6   1      594.36      616.04      8.15 o 
  -2   6   1      345.37      344.03      5.61 o 
  -1   6   1       37.92       41.25      2.84 o 
   0   6   1      113.38      102.64      4.67 o 
   1   6   1     1585.98     1542.20     18.80 o 
   2   6   1      659.99      654.74     11.83 o 
   3   6   1     1857.66     1795.22     18.48 o 
   4   6   1     1329.41     1355.76     16.70 o 
   5   6   1        0.11        0.18      1.12 o 
   6   6   1       22.06       18.82      2.07 o 
   7   6   1      112.58      119.76      4.28 o 
   8   6   1       46.07       44.17      2.82 o 
   9   6   1      118.26      107.76      4.31 o 
  10   6   1       12.74       15.28      2.14 o 
  11   6   1        9.41       10.71      5.50 o 
 -10   7   1       20.08       19.32      2.64 o 
  -9   7   1        7.81        9.95      2.04 o 
  -8   7   1        5.80        4.64      1.70 o 
  -7   7   1       66.63       58.93      3.56 o 
  -6   7   1      265.76      235.16      6.70 o 
  -5   7   1       91.39       97.46      3.93 o 
  -4   7   1      208.84      214.38      6.36 o 
  -3   7   1      184.96      176.86      5.05 o 
  -2   7   1      653.55      625.03     19.71 o 
  -1   7   1      178.01      166.20      8.92 o 
   0   7   1       15.39       13.70      1.94 o 
   1   7   1       20.93       21.14      2.25 o 
   2   7   1      474.87      438.31     10.18 o 
   3   7   1       40.46       42.78      2.23 o 
   4   7   1      106.08       92.07      3.66 o 
   5   7   1       39.27       31.18      4.54 o 
   6   7   1       61.28       52.29      2.89 o 
   7   7   1        1.66        1.39      1.40 o 
   8   7   1      143.85      142.12      5.36 o 
   9   7   1       13.74       10.99      2.03 o 
  10   7   1       86.41       87.78      4.45 o 
  -9   8   1       38.07       33.66      4.51 o 
  -8   8   1       54.69       52.26      7.71 o 
  -7   8   1       12.34       12.02      2.66 o 
  -6   8   1       19.81       16.64      5.95 o 
  -5   8   1       77.91       77.07      5.95 o 
  -4   8   1       85.79       76.63      5.73 o 
  -3   8   1        1.48        2.20      1.98 o 
  -2   8   1        0.22       -0.34      1.38 o 
  -1   8   1       83.35       78.61      8.59 o 
   0   8   1        7.47       12.98      2.25 o 
   1   8   1       94.51       96.44      5.50 o 
   2   8   1      141.01      134.10     13.43 o 
   3   8   1       31.65       35.01      3.96 o 
   4   8   1      625.96      576.69     17.62 o 
   5   8   1      592.71      547.41     16.96 o 
   6   8   1        0.63       -1.54      1.54 o 
   7   8   1        2.36        5.70      1.91 o 
   8   8   1        5.41        9.45      2.81 o 
   9   8   1       10.19       10.99      2.35 o 
  -7   9   1       50.33       44.04      5.06 o 
  -6   9   1      101.36       94.02      6.83 o 
  -5   9   1       43.24       48.44      5.06 o 
  -4   9   1        3.41        4.40      2.42 o 
  -3   9   1      290.86      306.95     12.77 o 
  -2   9   1       19.95       21.80      3.96 o 
  -1   9   1      198.81      188.25      9.58 o 
   0   9   1      194.67      190.00      7.49 o 
   1   9   1       45.14       49.43      3.89 o 
   2   9   1       27.07       20.26      3.74 o 
   3   9   1       18.02       17.40      3.74 o 
   4   9   1       48.12       43.82      5.06 o 
   5   9   1       11.41        7.93      2.86 o 
   6   9   1       72.17       71.34      5.95 o 
   7   9   1        1.89       -1.76      1.98 o 
  -3  10   1        1.01        4.18      2.86 o 
  -2  10   1        0.71        1.54      2.64 o 
  -1  10   1       12.36       11.53      4.73 o 
   0  10   1       52.54       66.72      6.83 o 
   1  10   1       19.95       23.78      4.62 o 
   2  10   1       15.13       14.75      3.96 o 
   3  10   1       41.11       50.20      5.73 o 
 -14   0   2       95.85      108.50      6.20 o 
 -12   0   2      238.66      218.84      7.73 o 
 -10   0   2      286.35      291.67      9.14 o 
  -8   0   2      523.39      486.07      9.88 o 
  -6   0   2     2184.92     2510.64     27.82 o 
  -4   0   2     2204.26     2113.51     23.23 o 
  -2   0   2       43.11       50.41      1.03 o 
   0   0   2     7828.22     6008.27     57.85 o 
   2   0   2     8976.44     8774.67    113.69 o 
   4   0   2     5221.51     5372.80     97.33 o 
   6   0   2      752.49      662.59     15.98 o 
   8   0   2     1011.20     1004.75     31.71 o 
  10   0   2      114.79      105.47      9.47 o 
  12   0   2       36.46       47.78      7.93 o 
  14   0   2       50.51       69.58     10.13 o 
 -14   1   2        7.81       11.19      3.29 o 
 -13   1   2       99.89       99.05      4.20 o 
 -12   1   2      145.45      133.80      4.41 o 
 -11   1   2       61.76       57.93      2.52 o 
 -10   1   2       18.25       16.23      1.26 o 
  -9   1   2        1.81        1.61      1.43 o 
  -8   1   2       11.65       16.86      1.34 o 
  -7   1   2      432.97      467.02      7.56 o 
  -6   1   2     1739.21     1951.15     18.86 o 
  -5   1   2      395.50      383.74      6.35 o 
  -4   1   2     5082.82     5227.29     57.23 o 
  -3   1   2     1373.21     1348.73     10.87 o 
  -2   1   2       12.32       13.89      0.73 o 
  -1   1   2      887.03      909.13      7.29 o 
   0   1   2     1496.42     1447.91      9.72 o 
   1   1   2      664.09      679.88      4.74 o 
   2   1   2        0.05       -0.19      0.40 o 
   3   1   2     1246.35     1248.23     14.35 o 
   4   1   2       37.68       46.98      2.76 o 
   5   1   2      689.42      679.89     10.92 o 
   6   1   2       55.34       31.22      2.69 o 
   7   1   2      187.38      200.24      6.38 o 
   8   1   2       42.10       42.71      5.84 o 
   9   1   2       32.81       32.74      4.07 o 
  10   1   2      391.15      376.92      7.73 o 
  11   1   2       88.63       98.51      4.44 o 
  12   1   2      428.36      447.50     10.14 o 
  13   1   2       26.43       25.56      2.86 o 
  14   1   2        4.35        8.28      2.25 o 
 -14   2   2       36.29       34.02      2.95 o 
 -13   2   2       29.59       28.68      3.65 o 
 -12   2   2       54.74       54.17      3.62 o 
 -11   2   2      116.42      101.65      3.09 o 
 -10   2   2        2.35        3.44      0.86 o 
  -9   2   2     1012.04     1028.42     15.63 o 
  -8   2   2        0.27       -1.31      1.31 o 
  -7   2   2      225.18      180.99      5.21 o 
  -6   2   2      257.73      271.94      5.63 o 
  -5   2   2       12.21       21.55      3.81 o 
  -4   2   2        0.09        1.15      0.32 o 
  -3   2   2      967.73     1149.31      9.08 o 
  -2   2   2      848.23      900.08      8.14 o 
  -1   2   2      149.53      176.35      1.91 o 
   0   2   2     1523.23     1588.27     11.22 o 
   1   2   2     1259.60     1333.95      9.14 o 
   2   2   2      436.51      442.59      4.10 o 
   3   2   2      379.72      392.82      4.57 o 
   4   2   2     1420.60     1458.86     13.78 o 
   5   2   2      470.65      495.59      5.85 o 
   6   2   2      383.24      428.75      5.52 o 
   7   2   2      632.96      645.94     10.87 o 
   8   2   2      391.55      392.41      8.84 o 
   9   2   2      923.35      890.11     15.30 o 
  10   2   2       27.74       22.03      2.31 o 
  11   2   2        2.02        1.18      1.39 o 
  12   2   2       65.23       68.00      4.11 o 
  13   2   2       32.68       33.05      3.90 o 
  14   2   2       13.30        5.30      2.80 o 
 -14   3   2      116.58      120.45      9.25 o 
 -13   3   2       21.35       16.63      3.49 o 
 -12   3   2       35.65       41.94      2.53 o 
 -11   3   2        2.27        0.60      1.03 o 
 -10   3   2       13.17       13.65      1.42 o 
  -9   3   2       64.81       60.24      2.88 o 
  -8   3   2      844.78      857.91     15.14 o 
  -7   3   2      332.07      352.42      6.96 o 
  -6   3   2      820.75      855.12     10.78 o 
  -5   3   2       11.94       15.07      1.70 o 
  -4   3   2       13.61       28.39      0.86 o 
  -3   3   2      673.32      690.90      8.44 o 
  -2   3   2     7216.30     7202.85    101.55 o 
  -1   3   2      404.95      427.68      3.78 o 
   0   3   2        0.90       -0.74      0.74 o 
   1   3   2      676.09      734.69      6.92 o 
   2   3   2      155.78       78.22      1.15 o 
   3   3   2      163.08      185.88      2.52 o 
   4   3   2      116.67      113.52      2.45 o 
   5   3   2      138.01      131.43      3.02 o 
   6   3   2       68.64       52.83      1.89 o 
   7   3   2       51.29       51.26      2.27 o 
   8   3   2      124.37      117.75      4.95 o 
   9   3   2       51.68       40.00      2.58 o 
  10   3   2        1.02        0.74      1.70 o 
  11   3   2        4.42        2.38      2.10 o 
  12   3   2        4.64        8.36      2.69 o 
  13   3   2       22.43       18.45      3.53 o 
 -13   4   2        7.60        5.75      1.65 o 
 -12   4   2       12.25       14.25      2.11 o 
 -11   4   2       61.02       67.77      4.86 o 
 -10   4   2       90.36       74.69      3.19 o 
  -9   4   2      470.30      424.00     10.46 o 
  -8   4   2        7.50        4.10      1.73 o 
  -7   4   2      429.40      429.40      8.30 o 
  -6   4   2      201.64      210.07      5.11 o 
  -5   4   2      152.08      152.07      3.76 o 
  -4   4   2        1.19       11.51      1.96 o 
  -3   4   2      344.91      432.23      5.45 o 
  -2   4   2        1.03        2.56      0.48 o 
  -1   4   2        3.05        5.90      0.45 o 
   0   4   2       27.96       35.28      0.94 o 
   1   4   2     1417.69     1422.94     13.70 o 
   2   4   2      969.02     1009.10      9.64 o 
   3   4   2     1058.84     1140.07      9.42 o 
   4   4   2     1400.92     1446.15     12.49 o 
   5   4   2       74.31       72.17      2.11 o 
   6   4   2       18.22       26.06      1.79 o 
   7   4   2      555.29      584.66     19.60 o 
   8   4   2      110.78       97.02      5.62 o 
   9   4   2      381.97      393.50     13.98 o 
  10   4   2        5.54        5.61      2.48 o 
  11   4   2      150.98      144.82      7.66 o 
  12   4   2        2.60        6.66      2.85 o 
  13   4   2       10.25        7.49      3.96 o 
 -13   5   2       51.09       54.14      3.73 o 
 -12   5   2       43.36       44.85      4.72 o 
 -11   5   2       95.12       97.09      4.89 o 
 -10   5   2       20.59       28.64      2.38 o 
  -9   5   2      283.28      266.54      6.87 o 
  -8   5   2      258.80      258.33      6.62 o 
  -7   5   2       16.85       26.76      2.15 o 
  -6   5   2       22.80       31.20      2.07 o 
  -5   5   2       20.50       14.58      1.47 o 
  -4   5   2      592.27      591.33      8.46 o 
  -3   5   2      145.06      156.73      3.55 o 
  -2   5   2        1.00       -0.67      0.67 o 
  -1   5   2      980.81      960.27      8.96 o 
   0   5   2      154.64      142.13      2.94 o 
   1   5   2      249.01      219.66      3.46 o 
   2   5   2      321.83      374.93      7.36 o 
   3   5   2       28.29       17.24      1.30 o 
   4   5   2       58.58       69.75      2.41 o 
   5   5   2       81.68       72.27      4.23 o 
   6   5   2        9.66       13.44      3.01 o 
   7   5   2       62.39       64.07      7.38 o 
   8   5   2        0.41       -0.94      1.59 o 
   9   5   2        0.06       -0.63      2.03 o 
  10   5   2       69.95       77.60      6.06 o 
  11   5   2       12.62        5.20      2.97 o 
  12   5   2      140.11      147.39      8.72 o 
 -12   6   2       12.26       12.15      2.40 o 
 -11   6   2       33.47       43.68      6.73 o 
 -10   6   2       46.69       55.35      3.33 o 
  -9   6   2        0.29        1.99      1.39 o 
  -8   6   2      102.69       94.21      4.13 o 
  -7   6   2       60.01       54.53      3.16 o 
  -6   6   2       23.45       27.77      2.18 o 
  -5   6   2        1.22        2.48      1.27 o 
  -4   6   2      494.22      480.68      7.86 o 
  -3   6   2       12.84        7.56      1.15 o 
  -2   6   2      240.27      197.61      4.02 o 
  -1   6   2      137.08      138.27      4.10 o 
   0   6   2       49.26       48.05      2.36 o 
   1   6   2       73.60       70.72      2.22 o 
   2   6   2      837.96      787.10     10.05 o 
   3   6   2        5.03        8.16      1.81 o 
   4   6   2      125.09      129.23      3.65 o 
   5   6   2      219.80      203.61      5.05 o 
   6   6   2      331.09      317.53      6.64 o 
   7   6   2        0.21        0.83      1.07 o 
   8   6   2      156.02      170.06      5.14 o 
   9   6   2       22.98       21.81      2.20 o 
  10   6   2       73.38       77.04      6.29 o 
  11   6   2        0.61       -3.30      3.30 o 
 -10   7   2       81.64       76.32      4.16 o 
  -9   7   2        9.38       11.15      2.34 o 
  -8   7   2        2.89        2.23      1.45 o 
  -7   7   2       33.94       29.17      2.99 o 
  -6   7   2       82.62       76.89      4.01 o 
  -5   7   2       82.92       83.02      3.95 o 
  -4   7   2       18.39       17.46      2.30 o 
  -3   7   2      146.04      142.96      4.38 o 
  -2   7   2      102.74      106.95      4.64 o 
  -1   7   2        6.35        6.84      1.63 o 
   0   7   2     1300.77     1242.51     22.11 o 
   1   7   2      246.42      235.37     13.43 o 
   2   7   2       22.95       26.26      2.82 o 
   3   7   2      523.98      527.21      9.26 o 
   4   7   2        1.70        1.13      1.80 o 
   5   7   2       72.54       83.50      4.61 o 
   6   7   2        4.38        5.12      1.52 o 
   7   7   2      152.34      149.73      5.25 o 
   8   7   2       12.34       10.70      2.00 o 
   9   7   2        1.38        1.04      1.44 o 
  10   7   2       45.73       58.54      3.65 o 
  -9   8   2       38.73       48.94      4.14 o 
  -8   8   2       13.68       17.28      4.85 o 
  -7   8   2       53.96       52.08      4.36 o 
  -6   8   2        3.89        2.64      3.52 o 
  -5   8   2       94.79       88.30      6.17 o 
  -4   8   2       64.80       71.12      5.50 o 
  -3   8   2      170.24      178.79     11.56 o 
  -2   8   2      113.58      131.13      5.51 o 
  -1   8   2       18.90       15.54      2.34 o 
   0   8   2        1.29        3.28      1.63 o 
   1   8   2      130.35      132.17      6.11 o 
   2   8   2       11.11       10.79      2.86 o 
   3   8   2       12.11       12.15      2.58 o 
   4   8   2      364.40      318.18     11.89 o 
   5   8   2        9.30        2.64      2.42 o 
   6   8   2       91.82       75.31      5.50 o 
   7   8   2      271.94      265.48      7.67 o 
   8   8   2       67.14       70.49      4.10 o 
   9   8   2       98.99       98.90      4.94 o 
  -7   9   2        0.08       -0.48      2.03 o 
  -6   9   2        0.72        0.63      2.00 o 
  -5   9   2        8.66        8.37      3.08 o 
  -4   9   2        1.79       -1.76      1.76 o 
  -3   9   2        0.01        0.44      2.20 o 
  -2   9   2      134.08      127.95      6.02 o 
  -1   9   2       17.05       16.86      2.47 o 
   0   9   2       41.83       37.61      3.83 o 
   1   9   2        1.76        6.61      2.86 o 
   2   9   2      113.10      116.26      7.71 o 
   3   9   2        5.01        5.50      2.64 o 
   4   9   2      122.91      117.58      7.49 o 
   5   9   2        1.91        7.05      2.64 o 
   6   9   2       17.10       16.29      3.52 o 
  -3  10   2        5.27        3.88      3.63 o 
  -2  10   2        4.24        5.31      2.69 o 
  -1  10   2       70.45       66.61      5.57 o 
   0  10   2       13.23       16.96      4.40 o 
   1  10   2        5.48        7.27      3.30 o 
   2  10   2       64.60       64.52      6.61 o 
   3  10   2       11.81       12.33      3.74 o 
 -13   0   3        0.56       -0.17      1.98 o 
 -11   0   3       80.52       58.54      3.82 o 
  -9   0   3      549.12      516.87      9.85 o 
  -7   0   3      379.24      344.78      5.64 o 
  -5   0   3       11.70       31.51      1.24 o 
  -3   0   3     1413.75     1325.28     17.84 o 
  -1   0   3     8867.49     7211.46    172.92 o 
   1   0   3     1406.15     1327.24     15.89 o 
   3   0   3     1717.36     2082.78     33.10 o 
   5   0   3     1452.69     1480.82     28.27 o 
   7   0   3       14.60        6.75      2.06 o 
   9   0   3     1222.05     1212.61     37.65 o 
  11   0   3      344.58      361.56     18.94 o 
  13   0   3      227.36      213.81     15.63 o 
 -14   1   3       39.63       41.90      5.56 o 
 -13   1   3       83.55       84.85      3.75 o 
 -12   1   3       75.57       69.28      3.20 o 
 -11   1   3       18.68       13.91      1.47 o 
 -10   1   3        9.85        8.73      1.18 o 
  -9   1   3       14.77       12.55      1.61 o 
  -8   1   3        0.21       -0.52      0.58 o 
  -7   1   3      197.99      166.91      4.00 o 
  -6   1   3      142.43      129.27      2.33 o 
  -5   1   3      286.83      293.56      3.80 o 
  -4   1   3      852.91      935.51      8.77 o 
  -3   1   3       16.15        9.67      0.56 o 
  -2   1   3      974.27     1030.16      8.53 o 
  -1   1   3      914.30      966.87      7.76 o 
   0   1   3      970.71      956.21      7.69 o 
   1   1   3     8522.33     8221.75    138.13 o 
   2   1   3    11197.61    10552.41    209.35 o 
   3   1   3      177.05      177.14      2.99 o 
   4   1   3     3975.62     3986.76     46.54 o 
   5   1   3      647.58      672.19     10.89 o 
   6   1   3     1586.80     1632.76     22.37 o 
   7   1   3      156.03      191.43      7.71 o 
   8   1   3        2.16        6.91      2.16 o 
   9   1   3      245.48      234.25      9.48 o 
  10   1   3       45.78       45.41      4.89 o 
  11   1   3       73.97       76.82      6.29 o 
  12   1   3       74.04       63.35      6.38 o 
  13   1   3       13.51       25.83      4.80 o 
  14   1   3        2.24        1.59      3.03 o 
 -14   2   3       84.23       71.64      4.06 o 
 -13   2   3        0.68       -0.09      1.34 o 
 -12   2   3       93.08       83.54      6.64 o 
 -11   2   3      185.49      166.01      5.04 o 
 -10   2   3       49.47       36.67      2.13 o 
  -9   2   3       99.22       79.51      2.61 o 
  -8   2   3     1038.92      953.28     12.57 o 
  -7   2   3      317.09      351.07      4.75 o 
  -6   2   3      687.06      738.96      8.15 o 
  -5   2   3        1.46        8.82      0.72 o 
  -4   2   3      972.94     1007.83      8.91 o 
  -3   2   3     1078.75     1022.95      8.53 o 
  -2   2   3        5.74        3.04      0.32 o 
  -1   2   3     1058.47     1014.20      7.49 o 
   0   2   3      121.93       84.27      1.31 o 
   1   2   3     1189.09     1229.16      9.62 o 
   2   2   3       14.37       21.26      1.42 o 
   3   2   3      407.26      439.58      4.56 o 
   4   2   3       30.25       37.80      1.68 o 
   5   2   3      560.98      633.69      6.62 o 
   6   2   3      193.00      167.46      3.64 o 
   7   2   3     1162.17     1191.64     15.44 o 
   8   2   3      362.17      366.38      7.11 o 
   9   2   3      142.05      156.88      4.93 o 
  10   2   3      500.63      526.80     11.44 o 
  11   2   3        5.27        3.15      1.47 o 
  12   2   3      193.26      189.71      6.60 o 
  13   2   3       57.12       57.04      4.76 o 
  14   2   3      121.81      125.73      8.37 o 
 -14   3   3       32.28       31.72      2.48 o 
 -13   3   3        0.04        0.67      1.14 o 
 -12   3   3        8.49        9.60      1.35 o 
 -11   3   3      208.00      196.90     10.42 o 
 -10   3   3      124.58      110.74      4.01 o 
  -9   3   3       15.39       18.54      1.31 o 
  -8   3   3      246.60      238.42      3.96 o 
  -7   3   3      721.35      635.19      8.78 o 
  -6   3   3        8.92       20.26      4.40 o 
  -5   3   3       91.17      108.40      2.12 o 
  -4   3   3      116.72      129.23      2.26 o 
  -3   3   3     2959.44     3406.21     28.48 o 
  -2   3   3      185.08      201.62      2.55 o 
  -1   3   3     3279.42     3489.85     23.89 o 
   0   3   3        2.63        6.24      1.21 o 
   1   3   3     1641.50     1613.03     11.80 o 
   2   3   3      476.13      465.44      3.87 o 
   3   3   3     4282.75     4524.81     35.77 o 
   4   3   3        1.60        1.97      0.65 o 
   5   3   3       48.59       33.77      2.00 o 
   6   3   3       39.73       45.59      1.86 o 
   7   3   3      685.31      645.05      9.34 o 
   8   3   3        8.13        4.95      1.21 o 
   9   3   3       24.31       28.07      2.25 o 
  10   3   3       60.45       64.56      4.73 o 
  11   3   3      121.48      136.45      7.93 o 
  12   3   3       11.26       14.35      3.20 o 
  13   3   3       27.51       40.14      4.67 o 
 -13   4   3       22.71       20.67      2.38 o 
 -12   4   3       11.27       14.04      2.16 o 
 -11   4   3        1.00        0.04      1.22 o 
 -10   4   3       29.27       32.22      3.39 o 
  -9   4   3       57.56       55.19      2.76 o 
  -8   4   3      611.37      641.72     12.48 o 
  -7   4   3      137.52      132.04      4.16 o 
  -6   4   3      700.00      738.77     23.66 o 
  -5   4   3       20.29       23.20      2.14 o 
  -4   4   3      523.47      447.85      6.96 o 
  -3   4   3      825.09     1016.56     15.27 o 
  -2   4   3      345.51      317.75      4.15 o 
  -1   4   3       18.77       14.54      0.63 o 
   0   4   3      225.68      244.72      3.18 o 
   1   4   3       12.23       21.33      0.82 o 
   2   4   3      223.91      257.11      3.11 o 
   3   4   3      172.23      174.85      2.09 o 
   4   4   3      229.70      262.60      4.24 o 
   5   4   3      216.38      246.70      4.70 o 
   6   4   3      580.00      582.95      9.37 o 
   7   4   3        7.10        7.03      2.23 o 
   8   4   3       88.97      102.48      6.17 o 
   9   4   3        0.14       -0.62      1.67 o 
  10   4   3      307.68      284.81     10.50 o 
  11   4   3       30.10       23.77      3.77 o 
  12   4   3      248.96      246.87     13.87 o 
  13   4   3       74.06       73.32      7.71 o 
 -13   5   3        4.64        2.92      1.80 o 
 -12   5   3       70.75       76.58      3.94 o 
 -11   5   3      134.75      134.08      4.87 o 
 -10   5   3      215.96      207.56      8.79 o 
  -9   5   3       43.47       44.39      2.92 o 
  -8   5   3        0.68        0.70      1.46 o 
  -7   5   3       30.75       38.97      2.65 o 
  -6   5   3      137.69      120.72      3.90 o 
  -5   5   3       30.99       39.33      2.07 o 
  -4   5   3        8.05       17.12      1.48 o 
  -3   5   3       21.13       13.40      1.32 o 
  -2   5   3       41.94       56.41      2.17 o 
  -1   5   3     1426.57     1516.57     12.44 o 
   0   5   3       17.63       24.49      1.13 o 
   1   5   3      509.21      512.65      7.16 o 
   2   5   3     1245.11     1199.16     11.55 o 
   3   5   3       15.45       13.19      0.94 o 
   4   5   3      165.84      167.68      6.79 o 
   5   5   3       88.56       81.93      2.68 o 
   6   5   3      569.64      498.39     13.47 o 
   7   5   3        6.65        4.04      2.06 o 
   8   5   3       21.34       23.90      3.58 o 
   9   5   3      514.70      484.03     22.68 o 
  10   5   3       13.25       21.81      3.70 o 
  11   5   3        0.78        0.51      2.32 o 
  12   5   3        9.36       10.08      6.06 o 
 -12   6   3        1.40        3.30      1.92 o 
 -11   6   3       20.42       23.46      2.69 o 
 -10   6   3       14.63       21.72      2.96 o 
  -9   6   3       49.23       45.21      4.45 o 
  -8   6   3       15.33        9.20      1.74 o 
  -7   6   3       41.23       48.95      3.78 o 
  -6   6   3       56.04       45.20      3.31 o 
  -5   6   3      104.43      137.83      4.35 o 
  -4   6   3      161.84      166.49      4.18 o 
  -3   6   3      343.37      314.42      5.73 o 
  -2   6   3      196.24      211.78      7.15 o 
  -1   6   3      681.29      667.60     11.17 o 
   0   6   3       16.48       17.69      1.45 o 
   1   6   3       17.31       14.19      1.14 o 
   2   6   3      285.56      288.66      5.46 o 
   3   6   3      122.47      149.72      3.43 o 
   4   6   3      150.95      154.35      3.98 o 
   5   6   3      552.33      507.09      8.79 o 
   6   6   3       13.43       14.76      2.10 o 
   7   6   3       18.73       21.66      4.22 o 
   8   6   3      224.47      206.33      5.55 o 
   9   6   3       53.93       46.16      5.01 o 
  10   6   3        0.81        1.05      2.36 o 
  11   6   3      208.95      204.29     10.36 o 
 -10   7   3       13.49       12.44      2.31 o 
  -9   7   3        2.07        0.54      1.50 o 
  -8   7   3       87.25       76.15      6.70 o 
  -7   7   3        5.13        1.93      1.39 o 
  -6   7   3       38.06       39.52      4.28 o 
  -5   7   3      109.20       87.40      5.84 o 
  -4   7   3        1.22        2.58      2.26 o 
  -3   7   3      156.23      151.52      4.60 o 
  -2   7   3       15.56       15.64      2.53 o 
  -1   7   3       19.84       16.75      3.74 o 
   0   7   3      142.49      140.44      4.75 o 
   1   7   3      541.91      516.55     10.06 o 
   2   7   3       95.26       96.87      3.78 o 
   3   7   3        1.81        0.94      1.33 o 
   4   7   3      565.47      576.01     10.09 o 
   5   7   3      187.75      175.55      5.47 o 
   6   7   3      243.60      233.85     14.79 o 
   7   7   3        0.09        0.82      1.96 o 
   8   7   3       53.76       54.12      3.41 o 
   9   7   3        1.83        5.27      1.71 o 
  10   7   3        0.06        0.09      1.48 o 
  -9   8   3       19.35       25.25      3.65 o 
  -8   8   3       13.27       15.00      3.07 o 
  -7   8   3       33.18       27.77      3.25 o 
  -6   8   3       54.98       49.99      3.85 o 
  -5   8   3        1.70       -0.98      3.85 o 
  -4   8   3       72.11       73.77      5.73 o 
  -3   8   3       33.57       34.73      3.02 o 
  -2   8   3       26.83       27.15      2.62 o 
  -1   8   3       94.40       94.14      7.13 o 
   0   8   3        0.84        2.32      1.49 o 
   1   8   3       26.05       25.32      2.47 o 
   2   8   3      559.68      545.42     17.18 o 
   3   8   3      132.45      125.51      7.05 o 
   4   8   3        0.03       -1.10      1.98 o 
   5   8   3        0.00       -1.76      1.76 o 
   6   8   3       25.59       23.81      2.86 o 
   7   8   3      167.30      159.80     10.31 o 
   8   8   3       39.25       33.89      3.14 o 
  -7   9   3       98.37      124.48      7.09 o 
  -6   9   3        2.46       -1.44      3.30 o 
  -5   9   3       60.54       51.54      4.75 o 
  -4   9   3        0.17       -0.79      3.19 o 
  -3   9   3        1.10        2.07      1.99 o 
  -2   9   3        5.03        4.96      3.40 o 
  -1   9   3       12.22       15.96      3.29 o 
   0   9   3      113.33      114.31      5.05 o 
   1   9   3       87.56       79.49      6.61 o 
   2   9   3      229.46      219.75     10.57 o 
   3   9   3      270.02      279.21     11.89 o 
   4   9   3        7.90        4.18      2.64 o 
   5   9   3       11.53        8.59      3.08 o 
   6   9   3        1.38        1.76      2.20 o 
  -3  10   3       50.68       68.34     10.35 o 
  -2  10   3       44.42       45.38      4.79 o 
  -1  10   3       43.65       48.50      8.58 o 
   0  10   3       71.26       73.77      7.27 o 
   1  10   3       61.16       60.77      6.61 o 
   2  10   3       46.98       52.41      5.95 o 
   3  10   3        2.90        2.64      2.86 o 
 -14   0   4       60.37       55.83      4.87 o 
 -12   0   4        1.54        0.61      1.55 o 
 -10   0   4        5.46        2.20      1.51 o 
  -8   0   4       96.65       95.27      4.45 o 
  -6   0   4        4.46       -0.32      0.55 o 
  -4   0   4      462.88      397.31      7.31 o 
  -2   0   4     1354.82     1264.00     16.39 o 
   0   0   4    27958.10    18910.84    471.49 o 
   2   0   4      152.65      200.32      4.80 o 
   4   0   4      602.76      633.25     11.90 o 
   6   0   4      828.56      847.70     19.31 o 
   8   0   4     1476.51     1506.80     43.16 o 
  10   0   4      483.80      437.31     20.26 o 
  12   0   4      393.01      370.37     20.04 o 
  14   0   4      184.92      210.07     16.29 o 
 -14   1   4        4.06        1.13      1.53 o 
 -13   1   4       18.50       15.56      2.48 o 
 -12   1   4      308.86      301.99      6.97 o 
 -11   1   4       88.73       79.95      3.15 o 
 -10   1   4      562.32      521.54      8.21 o 
  -9   1   4      262.89      266.14      5.10 o 
  -8   1   4      109.63      109.97      3.03 o 
  -7   1   4        8.03        8.10      0.84 o 
  -6   1   4        0.32        0.16      0.44 o 
  -5   1   4      183.61      192.90      2.89 o 
  -4   1   4     1247.91     1229.54     11.30 o 
  -3   1   4      509.35      440.10      4.36 o 
  -2   1   4      204.42      214.98      5.54 o 
  -1   1   4      818.58      780.03      7.75 o 
   0   1   4     3296.78     3371.22     27.06 o 
   1   1   4     5125.19     5115.72     39.81 o 
   2   1   4     4623.96     4721.58     45.80 o 
   3   1   4     4366.36     4656.49     40.55 o 
   4   1   4      499.48      607.02      8.89 o 
   5   1   4     2497.35     2499.31     31.34 o 
   6   1   4       14.86       27.93      2.23 o 
   7   1   4     3008.16     3022.82     48.58 o 
   8   1   4      726.81      762.63     18.58 o 
   9   1   4     1104.57     1062.14     24.27 o 
  10   1   4      208.22      202.43      9.33 o 
  11   1   4      113.47      116.86      7.70 o 
  12   1   4      155.02      163.66      9.33 o 
  13   1   4       30.83       37.67      8.70 o 
  14   1   4        0.92        2.59      3.19 o 
 -14   2   4        0.92        0.56      1.16 o 
 -13   2   4       52.51       53.59      4.48 o 
 -12   2   4        0.08       -0.89      1.10 o 
 -11   2   4        9.44        7.57      1.49 o 
 -10   2   4        0.12       -0.91      0.94 o 
  -9   2   4      223.23      230.70      5.93 o 
  -8   2   4       84.05       80.31      2.64 o 
  -7   2   4       48.33       40.69      1.46 o 
  -6   2   4      333.41      348.81      6.39 o 
  -5   2   4      678.94      814.66      8.39 o 
  -4   2   4       32.78       32.33      1.15 o 
  -3   2   4     1912.48     1907.17     15.90 o 
  -2   2   4      736.55      750.61      6.33 o 
  -1   2   4     3175.59     3147.50     24.09 o 
   0   2   4     1727.06     1708.85     13.00 o 
   1   2   4       11.83        2.25      0.32 o 
   2   2   4      729.72      712.63      7.39 o 
   3   2   4       54.16       66.46      1.59 o 
   4   2   4     1805.09     2026.20     15.51 o 
   5   2   4     1954.68     2035.62     17.39 o 
   6   2   4      526.76      537.35      6.15 o 
   7   2   4       18.17       24.68      1.49 o 
   8   2   4      468.49      469.94      8.26 o 
   9   2   4        7.06        9.80      1.49 o 
  10   2   4      759.24      752.64     12.45 o 
  11   2   4       13.61       16.50      2.13 o 
  12   2   4        8.68        4.98      1.80 o 
  13   2   4      247.14      259.23      9.60 o 
 -14   3   4        0.82       -0.45      1.67 o 
 -13   3   4       85.14       83.01      3.88 o 
 -12   3   4       70.40       65.51      3.37 o 
 -11   3   4        7.03        4.28      1.46 o 
 -10   3   4        0.51        1.03      1.10 o 
  -9   3   4      197.89      186.68      4.36 o 
  -8   3   4        7.62        6.09      1.14 o 
  -7   3   4       34.36       29.38      1.70 o 
  -6   3   4     2277.58     2282.42     21.88 o 
  -5   3   4       65.15       64.97      2.61 o 
  -4   3   4      880.72      897.40      9.19 o 
  -3   3   4       15.25       23.26      0.79 o 
  -2   3   4      189.96      172.95      2.67 o 
  -1   3   4      226.61      233.80      2.81 o 
   0   3   4      772.30      883.68      7.47 o 
   1   3   4        6.79        4.13      0.33 o 
   2   3   4        6.70        7.64      0.56 o 
   3   3   4       74.15       82.19      1.97 o 
   4   3   4     1423.16     1538.46     15.98 o 
   5   3   4      449.36      443.05      6.31 o 
   6   3   4     1464.77     1485.50     15.88 o 
   7   3   4        0.30        1.81      0.92 o 
   8   3   4      443.71      426.06     10.46 o 
   9   3   4        9.15        8.95      1.55 o 
  10   3   4      798.58      807.29     17.19 o 
  11   3   4        9.05       10.41      6.50 o 
  12   3   4      146.15      136.90     12.22 o 
  13   3   4       16.02       17.67      3.50 o 
 -13   4   4       37.34       40.23      3.07 o 
 -12   4   4        2.02        2.35      1.58 o 
 -11   4   4      146.24      133.34      8.14 o 
 -10   4   4        0.92       -0.17      1.10 o 
  -9   4   4      551.99      554.08     10.50 o 
  -8   4   4      257.23      290.72      6.46 o 
  -7   4   4      374.25      386.08      7.56 o 
  -6   4   4       60.69       56.41      2.62 o 
  -5   4   4      301.00      302.43      5.35 o 
  -4   4   4       45.26       34.93      1.67 o 
  -3   4   4      493.23      518.70      6.21 o 
  -2   4   4     1186.72     1298.35      9.53 o 
  -1   4   4     1394.33     1377.54     11.70 o 
   0   4   4       31.40       24.18      0.88 o 
   1   4   4      565.86      554.90      5.32 o 
   2   4   4       60.10       77.80      1.66 o 
   3   4   4      635.32      603.11      5.26 o 
   4   4   4      273.50      302.25      5.36 o 
   5   4   4        1.16        2.00      1.28 o 
   6   4   4      131.50      134.29      4.53 o 
   7   4   4      726.30      702.09     16.51 o 
   8   4   4      317.21      278.92      9.56 o 
   9   4   4        2.36        3.23      2.31 o 
  10   4   4       27.37       24.56      6.50 o 
  11   4   4      237.97      258.00     10.31 o 
  12   4   4       14.32       12.06      3.42 o 
  13   4   4       27.38       24.00      5.06 o 
 -13   5   4       28.81       35.87      3.47 o 
 -12   5   4       10.73       11.78      2.13 o 
 -11   5   4       94.95      110.71      6.47 o 
 -10   5   4       64.58       57.57      4.74 o 
  -9   5   4       39.55       44.12      2.83 o 
  -8   5   4       54.79       43.91      3.46 o 
  -7   5   4      142.82      138.01      4.49 o 
  -6   5   4      172.87      177.25      4.55 o 
  -5   5   4      383.83      387.47      6.33 o 
  -4   5   4      276.23      297.70      5.23 o 
  -3   5   4      164.35      132.56      2.77 o 
  -2   5   4      388.07      429.99      5.27 o 
  -1   5   4      239.98      265.83      3.19 o 
   0   5   4        6.15        2.41      0.55 o 
   1   5   4      268.82      261.78      3.41 o 
   2   5   4      757.74      748.95      7.92 o 
   3   5   4        5.45        7.67      0.89 o 
   4   5   4      445.73      436.72      6.79 o 
   5   5   4      749.70      714.04     10.40 o 
   6   5   4        5.40        3.42      1.95 o 
   7   5   4      451.46      426.39     22.35 o 
   8   5   4       51.88       61.38      4.92 o 
   9   5   4      324.93      326.82     27.52 o 
  10   5   4      294.31      292.13     11.35 o 
  11   5   4      138.39      141.45      8.22 o 
  12   5   4       72.81       85.88      8.37 o 
 -12   6   4       16.47       13.88      2.61 o 
 -11   6   4        0.05       -1.34      1.34 o 
 -10   6   4      157.34      163.73      7.66 o 
  -9   6   4       28.49       22.25      2.41 o 
  -8   6   4        3.67        3.21      1.46 o 
  -7   6   4       11.78       10.50      1.80 o 
  -6   6   4       11.57       16.08      1.81 o 
  -5   6   4       13.01       16.72      1.73 o 
  -4   6   4       20.58       30.69      1.88 o 
  -3   6   4       88.96       79.85      3.04 o 
  -2   6   4      313.58      306.60      6.29 o 
  -1   6   4       22.24       27.60      1.91 o 
   0   6   4     1534.73     1506.86     15.47 o 
   1   6   4        2.95        4.12      0.88 o 
   2   6   4      670.30      646.52      8.12 o 
   3   6   4       58.33       53.78      2.99 o 
   4   6   4       58.40       52.71      3.00 o 
   5   6   4      368.20      347.08      6.83 o 
   6   6   4      315.76      319.92      7.14 o 
   7   6   4       18.28       19.73      2.20 o 
   8   6   4       10.70       11.61      3.12 o 
   9   6   4       99.49       90.98      6.56 o 
  10   6   4       10.61       15.21      6.39 o 
  11   6   4      116.96      114.88     10.57 o 
 -10   7   4       28.76       30.69      3.62 o 
  -9   7   4       15.79       15.11      2.30 o 
  -8   7   4        0.22       -0.09      1.53 o 
  -7   7   4        3.35        1.99      1.41 o 
  -6   7   4        0.43        2.25      2.66 o 
  -5   7   4      170.85      164.60      6.09 o 
  -4   7   4      324.53      320.61      7.40 o 
  -3   7   4       42.92       50.84      3.63 o 
  -2   7   4       14.64       12.98      1.85 o 
  -1   7   4        0.19        0.26      1.20 o 
   0   7   4      617.96      609.26     11.47 o 
   1   7   4      319.03      322.04      7.37 o 
   2   7   4        1.91        2.57      1.29 o 
   3   7   4      426.72      414.77      7.94 o 
   4   7   4      170.45      160.62      5.23 o 
   5   7   4      118.90      114.44      4.40 o 
   6   7   4        4.98        4.85      1.44 o 
   7   7   4      403.81      409.27     12.70 o 
   8   7   4       79.10       67.06      3.63 o 
   9   7   4      240.70      240.67      7.27 o 
  10   7   4        0.33       -2.10      2.54 o 
  -9   8   4       25.64       27.28      3.39 o 
  -8   8   4       19.29       18.91      3.02 o 
  -7   8   4        4.15        1.87      1.84 o 
  -6   8   4       11.58       10.40      3.49 o 
  -5   8   4      143.47      122.96      7.05 o 
  -4   8   4        0.36        1.98      1.77 o 
  -3   8   4       13.21       14.54      2.28 o 
  -2   8   4        5.75        8.26      1.92 o 
  -1   8   4      125.61      125.93      7.88 o 
   0   8   4      372.85      384.77      9.01 o 
   1   8   4       80.93       81.58      3.87 o 
   2   8   4       18.96       18.94      3.30 o 
   3   8   4      127.84      106.57      6.39 o 
   4   8   4      724.76      707.27     20.26 o 
   5   8   4      552.69      568.98     17.18 o 
   6   8   4        1.53        2.31      1.73 o 
   7   8   4        0.01        0.48      2.29 o 
   8   8   4       22.16       26.23      2.90 o 
  -7   9   4        0.02       -1.10      2.00 o 
  -6   9   4       39.98       52.98      4.90 o 
  -5   9   4       52.55       60.14      5.08 o 
  -4   9   4      119.01      124.38      8.37 o 
  -3   9   4       12.89       10.30      3.30 o 
  -2   9   4      128.05      140.52      5.77 o 
  -1   9   4        2.52        2.41      1.73 o 
   0   9   4        0.35        0.29      2.00 o 
   1   9   4       21.61       21.14      3.96 o 
   2   9   4       28.06       29.51      4.40 o 
   3   9   4        0.76        2.64      2.64 o 
   4   9   4       48.98       51.75      5.06 o 
   5   9   4       23.58       22.68      3.74 o 
   6   9   4       36.68       39.41      4.40 o 
  -3  10   4        5.59        6.51      2.91 o 
  -2  10   4       64.15       84.52      7.27 o 
  -1  10   4       62.60       55.71      7.05 o 
   0  10   4        3.19        2.86      3.30 o 
   1  10   4      129.16      123.09      9.03 o 
   2  10   4       13.72       12.77      3.74 o 
 -13   0   5        7.30       10.14      2.49 o 
 -11   0   5       21.63       24.70      8.48 o 
  -9   0   5      555.00      548.78     10.65 o 
  -7   0   5      120.55      100.55      3.45 o 
  -5   0   5        5.51        8.43      0.97 o 
  -3   0   5        0.62        0.58      0.43 o 
  -1   0   5      329.33      419.00      5.70 o 
   1   0   5    21407.51    17466.47    304.20 o 
   3   0   5        4.33       10.33      1.23 o 
   5   0   5     4245.64     4452.32     61.66 o 
   7   0   5       52.06       36.11      5.06 o 
   9   0   5     2098.10     2198.87     59.89 o 
  11   0   5       27.34       42.28      7.27 o 
  13   0   5       28.20       24.44      6.83 o 
 -14   1   5       62.21       72.40      4.87 o 
 -13   1   5       63.71       60.96      3.42 o 
 -12   1   5        0.68        1.05      1.21 o 
 -11   1   5      187.76      189.80      4.71 o 
 -10   1   5      303.76      277.64     10.35 o 
  -9   1   5        4.81        5.60      1.06 o 
  -8   1   5       22.03       14.85      1.31 o 
  -7   1   5       16.62       29.94      2.05 o 
  -6   1   5        4.42        5.43      0.65 o 
  -5   1   5       39.69       69.66      1.65 o 
  -4   1   5      365.39      411.10      4.41 o 
  -3   1   5      365.12      401.88      4.19 o 
  -2   1   5       10.84       22.07      0.75 o 
  -1   1   5       57.42       52.93      1.12 o 
   0   1   5        4.76       16.66      0.56 o 
   1   1   5      237.74      236.65      3.38 o 
   2   1   5    10039.20     9629.57    112.42 o 
   3   1   5      118.19      101.96      3.27 o 
   4   1   5      326.28      319.90      4.94 o 
   5   1   5        0.06        3.06      0.99 o 
   6   1   5      245.52      264.67      9.38 o 
   7   1   5      304.46      304.88      8.43 o 
   8   1   5       98.16      112.37      6.36 o 
   9   1   5      761.10      732.46     18.98 o 
  10   1   5      316.81      328.45     12.25 o 
  11   1   5      348.84      352.50     13.87 o 
  12   1   5       46.98       51.03      4.86 o 
  13   1   5       30.72       28.72      4.23 o 
 -14   2   5       24.62       23.33      2.72 o 
 -13   2   5       13.43        9.67      1.61 o 
 -12   2   5       35.70       39.40      2.24 o 
 -11   2   5        1.78        0.41      0.86 o 
 -10   2   5      209.83      203.00      4.10 o 
  -9   2   5       29.91       23.05      1.43 o 
  -8   2   5     1354.60     1335.39     24.59 o 
  -7   2   5        1.11        1.87      0.73 o 
  -6   2   5      247.48      231.18      4.36 o 
  -5   2   5       60.18       62.23      1.96 o 
  -4   2   5      173.95      215.96      3.18 o 
  -3   2   5        0.04       -0.29      0.36 o 
  -2   2   5       49.18       50.75      1.24 o 
  -1   2   5      168.34      178.28      3.18 o 
   0   2   5     3755.19     3742.74     28.80 o 
   1   2   5       23.68       42.15      0.83 o 
   2   2   5       25.52       18.95      1.22 o 
   3   2   5      818.62      781.71      8.44 o 
   4   2   5      901.61      927.49      8.03 o 
   5   2   5      235.05      235.78      3.20 o 
   6   2   5      925.80      907.94     10.58 o 
   7   2   5     1582.11     1699.69     18.05 o 
   8   2   5      680.95      673.03     10.63 o 
   9   2   5      710.53      699.74     11.31 o 
  10   2   5      295.83      293.75      7.88 o 
  11   2   5      257.01      257.57      6.60 o 
  12   2   5        1.69        3.25      1.59 o 
  13   2   5       63.84       77.91      5.50 o 
 -14   3   5       46.26       57.42      4.18 o 
 -13   3   5       34.62       32.76      4.63 o 
 -12   3   5       13.88       14.12      2.02 o 
 -11   3   5       54.59       47.45      3.97 o 
 -10   3   5       72.13       61.06      3.85 o 
  -9   3   5       54.28       40.42      2.23 o 
  -8   3   5       40.40       36.62      2.05 o 
  -7   3   5       26.07       25.30      1.66 o 
  -6   3   5       18.79       29.44      1.44 o 
  -5   3   5      496.50      493.28      6.06 o 
  -4   3   5       45.83       59.51      1.73 o 
  -3   3   5     2084.90     2091.15     16.14 o 
  -2   3   5       84.21      108.67      1.92 o 
  -1   3   5       62.51       81.38      1.59 o 
   0   3   5      157.38      146.13      2.17 o 
   1   3   5      757.39      850.87      6.57 o 
   2   3   5        1.45        4.01      0.59 o 
   3   3   5       16.90       14.63      0.96 o 
   4   3   5      294.60      347.21      4.99 o 
   5   3   5       60.90       71.65      2.51 o 
   6   3   5      208.32      198.48      3.90 o 
   7   3   5      793.04      737.19     10.94 o 
   8   3   5       63.35       57.68      2.62 o 
   9   3   5      346.42      357.17      7.63 o 
  10   3   5      178.31      177.26      6.14 o 
  11   3   5       51.89       55.60      4.56 o 
  12   3   5        8.16        6.39      2.56 o 
  13   3   5      114.26      112.30      8.15 o 
 -13   4   5        1.05        1.61      1.53 o 
 -12   4   5       42.69       42.60      3.50 o 
 -11   4   5       27.43       26.60      2.48 o 
 -10   4   5       54.20       59.33      3.97 o 
  -9   4   5       64.30       59.43      3.05 o 
  -8   4   5      182.83      172.16      4.93 o 
  -7   4   5     1193.29     1099.66     15.87 o 
  -6   4   5       51.64       47.81      2.60 o 
  -5   4   5       94.36      105.29      2.44 o 
  -4   4   5        7.81        4.71      0.60 o 
  -3   4   5        8.06       13.19      0.62 o 
  -2   4   5        9.66       16.37      0.96 o 
  -1   4   5      997.50     1009.25      9.04 o 
   0   4   5      304.18      314.86      3.84 o 
   1   4   5        6.56        3.59      0.45 o 
   2   4   5      621.85      573.23      5.18 o 
   3   4   5      446.04      403.89      3.95 o 
   4   4   5        9.89        7.91      0.95 o 
   5   4   5       32.83       21.26      1.88 o 
   6   4   5      917.29      907.14     15.30 o 
   7   4   5      921.95      860.38     24.00 o 
   8   4   5      101.64      119.63      6.15 o 
   9   4   5       21.14       14.31      5.28 o 
  10   4   5        0.12       -1.59      1.59 o 
  11   4   5      173.00      174.55      8.43 o 
  12   4   5      641.82      689.71     18.91 o 
 -13   5   5        0.01        1.41      1.88 o 
 -12   5   5       34.20       37.87      3.16 o 
 -11   5   5       69.33       66.51      3.79 o 
 -10   5   5        8.20        3.49      1.58 o 
  -9   5   5       26.68       21.40      2.23 o 
  -8   5   5      526.97      507.73      9.84 o 
  -7   5   5       61.78       68.48      3.25 o 
  -6   5   5        0.98        3.72      1.48 o 
  -5   5   5      317.08      303.78      5.52 o 
  -4   5   5      111.37      106.24      4.56 o 
  -3   5   5      227.19      217.17      3.45 o 
  -2   5   5       95.78      106.26      2.00 o 
  -1   5   5       99.41       89.28      2.09 o 
   0   5   5      793.80      832.08      8.14 o 
   1   5   5        0.31        1.11      0.46 o 
   2   5   5      870.31      862.63      8.60 o 
   3   5   5      284.43      259.64      3.56 o 
   4   5   5        3.12        2.33      0.71 o 
   5   5   5      215.38      212.92      4.68 o 
   6   5   5      492.15      490.79     14.97 o 
   7   5   5       11.77       10.57      2.73 o 
   8   5   5        4.59        6.77      2.64 o 
   9   5   5       73.96       74.21      5.62 o 
  10   5   5      427.44      463.53     49.43 o 
  11   5   5      364.19      369.02     16.96 o 
  12   5   5        5.95       10.13      4.18 o 
 -12   6   5        5.69        4.18      2.13 o 
 -11   6   5       15.98       15.55      2.41 o 
 -10   6   5       38.88       40.22      3.38 o 
  -9   6   5       64.10       78.10      3.91 o 
  -8   6   5        0.76       -0.77      1.19 o 
  -7   6   5       19.82       22.07      2.23 o 
  -6   6   5       53.89       49.21      2.74 o 
  -5   6   5      304.26      268.38      6.56 o 
  -4   6   5        0.22       -0.09      0.80 o 
  -3   6   5       84.50       77.35      3.06 o 
  -2   6   5       16.11       18.08      1.73 o 
  -1   6   5      118.54      109.95      3.51 o 
   0   6   5      209.71      210.71      5.30 o 
   1   6   5     1592.93     1543.43     14.83 o 
   2   6   5      379.06      343.13      5.28 o 
   3   6   5       70.78       74.35      2.69 o 
   4   6   5        7.13        9.50      1.39 o 
   5   6   5      609.99      600.56     10.93 o 
   6   6   5      350.98      318.14      7.06 o 
   7   6   5       69.43       75.98      3.38 o 
   8   6   5       25.05       20.86      3.75 o 
   9   6   5      121.71      123.67      7.93 o 
  10   6   5       16.58       19.30      4.13 o 
  11   6   5      181.18      198.18     12.99 o 
 -10   7   5        4.88        5.42      1.84 o 
  -9   7   5        7.14        7.28      1.90 o 
  -8   7   5       10.84        6.77      1.87 o 
  -7   7   5      184.92      167.37      7.73 o 
  -6   7   5      311.76      275.03     16.25 o 
  -5   7   5       24.44       17.11      2.61 o 
  -4   7   5       97.85      100.66      4.05 o 
  -3   7   5       35.39       33.89      2.66 o 
  -2   7   5      181.37      166.43      4.78 o 
  -1   7   5      393.58      385.41     13.72 o 
   0   7   5       12.73       14.07      1.92 o 
   1   7   5      170.79      162.77      4.96 o 
   2   7   5      699.13      703.92     14.89 o 
   3   7   5        2.99        1.86      1.59 o 
   4   7   5      536.35      525.30     10.48 o 
   5   7   5      118.51      107.94      4.25 o 
   6   7   5       42.55       41.54      2.78 o 
   7   7   5        7.90        4.76      1.61 o 
   8   7   5       76.42       80.22      3.86 o 
   9   7   5       16.97       14.82      3.75 o 
  10   7   5       42.54       46.90      7.27 o 
  -9   8   5        0.30       -1.71      1.71 o 
  -8   8   5       31.56       39.90      3.85 o 
  -7   8   5        0.16        0.32      1.84 o 
  -6   8   5       81.52       80.45      8.27 o 
  -5   8   5        0.39        0.53      1.92 o 
  -4   8   5        0.64        0.31      2.09 o 
  -3   8   5      197.02      193.19      6.97 o 
  -2   8   5      129.82      114.46      4.85 o 
  -1   8   5        3.45        2.02      1.42 o 
   0   8   5       44.06       47.10      3.21 o 
   1   8   5        3.57        7.49      2.86 o 
   2   8   5       75.63       81.03      5.95 o 
   3   8   5       17.84       19.82      3.30 o 
   4   8   5      367.57      363.10     12.77 o 
   5   8   5       20.93       28.29      3.03 o 
   6   8   5      145.55      159.97      6.35 o 
   7   8   5       58.87       62.63      4.51 o 
   8   8   5       30.57       34.35      3.79 o 
  -7   9   5        2.38        1.30      2.22 o 
  -6   9   5       49.28       42.02      4.51 o 
  -5   9   5      204.53      196.31      8.78 o 
  -4   9   5        8.30       13.78      3.17 o 
  -3   9   5      350.57      352.28     26.53 o 
  -2   9   5       14.66       12.90      2.42 o 
  -1   9   5       65.71       64.03      3.98 o 
   0   9   5       22.54       15.63      3.96 o 
   1   9   5       73.81       84.78      6.83 o 
   2   9   5      109.02      107.68      7.49 o 
   3   9   5      457.44      408.90     14.97 o 
   4   9   5      107.37       96.89      6.83 o 
   5   9   5        3.15        4.62      2.42 o 
   6   9   5        1.43        0.44      1.98 o 
  -2  10   5        9.22       12.88      4.29 o 
  -1  10   5      106.59      115.82      9.47 o 
   0  10   5        2.30        5.28      3.30 o 
   1  10   5       19.90       24.00      4.84 o 
 -14   0   6        1.97       -0.17      2.03 o 
 -12   0   6       12.20       12.56      2.69 o 
 -10   0   6      159.13      148.48      5.75 o 
  -8   0   6      190.42      183.99      5.30 o 
  -6   0   6      539.37      637.93     10.40 o 
  -4   0   6     1431.09     1470.61     19.67 o 
  -2   0   6     1830.62     1876.35     25.03 o 
   0   0   6     4189.05     4441.28     56.17 o 
   2   0   6       17.39       28.74      1.67 o 
   4   0   6     1413.10     1538.57     20.87 o 
   6   0   6        0.30       15.78      2.17 o 
   8   0   6      458.65      487.51     20.04 o 
  10   0   6      370.12      358.48     18.28 o 
  12   0   6      179.39      196.63     14.53 o 
 -14   1   6      105.52      104.85      5.18 o 
 -13   1   6      142.37      148.74      4.38 o 
 -12   1   6       47.80       46.62      2.43 o 
 -11   1   6       91.25       86.30      2.84 o 
 -10   1   6      419.53      366.64      7.06 o 
  -9   1   6       41.74       34.15      1.72 o 
  -8   1   6        3.29        5.90      0.87 o 
  -7   1   6       15.02       10.81      1.13 o 
  -6   1   6        4.16        7.72      0.95 o 
  -5   1   6      717.03      781.69      7.93 o 
  -4   1   6      172.78      186.16      2.62 o 
  -3   1   6        0.25       -0.37      0.37 o 
  -2   1   6     2060.15     2063.30     16.58 o 
  -1   1   6       89.82      123.47      2.01 o 
   0   1   6        1.74        0.36      0.27 o 
   1   1   6       35.70       62.90      1.65 o 
   2   1   6     1952.82     1934.63     15.37 o 
   3   1   6     1235.35     1192.43     12.47 o 
   4   1   6     1924.88     2246.47     20.26 o 
   5   1   6      373.93      364.74      5.85 o 
   6   1   6       46.82       50.08      2.62 o 
   7   1   6      199.50      161.27     10.61 o 
   8   1   6     1469.35     1330.04     23.16 o 
   9   1   6       13.73        7.96      2.24 o 
  10   1   6       72.88       85.67      5.30 o 
  11   1   6      464.02      488.17     13.38 o 
  12   1   6      180.15      168.75      8.60 o 
  13   1   6        4.72        7.30      2.86 o 
 -14   2   6        0.34        1.81      1.63 o 
 -13   2   6        8.75        7.89      1.91 o 
 -12   2   6       40.19       39.53      3.21 o 
 -11   2   6       81.78       73.23      6.09 o 
 -10   2   6        5.96        3.56      1.14 o 
  -9   2   6      137.63      145.18      5.30 o 
  -8   2   6        0.54       -0.72      0.72 o 
  -7   2   6       91.07       84.78      2.69 o 
  -6   2   6      101.70      102.40      2.42 o 
  -5   2   6      392.18      368.93      5.13 o 
  -4   2   6        9.26       13.91      1.05 o 
  -3   2   6      613.65      589.95      5.92 o 
  -2   2   6       70.47       42.77      1.16 o 
  -1   2   6     2021.73     2098.23     15.91 o 
   0   2   6        9.91       22.92      0.90 o 
   1   2   6      745.07      788.91      7.63 o 
   2   2   6      268.53      271.59      3.97 o 
   3   2   6        5.41       11.59      1.01 o 
   4   2   6      445.93      520.93      5.45 o 
   5   2   6      215.68      213.27      3.05 o 
   6   2   6      432.61      466.99      6.49 o 
   7   2   6      102.26      114.28      2.95 o 
   8   2   6       48.67       43.10      2.70 o 
   9   2   6        2.80        1.63      1.07 o 
  10   2   6       46.31       46.63      4.40 o 
  11   2   6      133.91      127.82      4.55 o 
  12   2   6        0.57        1.08      1.47 o 
  13   2   6      232.69      248.11     12.00 o 
 -14   3   6       35.24       38.21      7.05 o 
 -13   3   6       10.84       13.05      2.15 o 
 -12   3   6      132.09      149.31      5.17 o 
 -11   3   6       55.70       51.43      3.11 o 
 -10   3   6        9.12        9.48      1.68 o 
  -9   3   6      359.23      315.54     10.39 o 
  -8   3   6      940.66      860.94     14.84 o 
  -7   3   6        0.41       -0.64      0.75 o 
  -6   3   6       12.29       18.88      1.27 o 
  -5   3   6       62.27       73.05      2.06 o 
  -4   3   6      624.88      571.04      6.17 o 
  -3   3   6      551.34      575.00      6.25 o 
  -2   3   6     2884.52     3193.12     25.23 o 
  -1   3   6      410.67      441.50      4.61 o 
   0   3   6      239.33      192.04      2.66 o 
   1   3   6       81.04       73.14      1.25 o 
   2   3   6      177.88      227.49      3.01 o 
   3   3   6       43.05       51.64      2.44 o 
   4   3   6      378.43      413.75      5.72 o 
   5   3   6       67.35       77.00      2.55 o 
   6   3   6       44.08       34.50      1.89 o 
   7   3   6      837.46      805.32     12.82 o 
   8   3   6        2.20        2.30      1.22 o 
   9   3   6       26.46       25.84      2.39 o 
  10   3   6      200.84      196.05      6.40 o 
  11   3   6       96.75       97.01      5.83 o 
  12   3   6       31.60       35.13      4.22 o 
  13   3   6        0.36        1.76      2.86 o 
 -13   4   6       15.75       24.91      2.73 o 
 -12   4   6       29.25       25.20      2.65 o 
 -11   4   6        0.67       -0.88      1.22 o 
 -10   4   6       17.29       17.65      2.65 o 
  -9   4   6      137.36      131.78      4.53 o 
  -8   4   6       28.62       31.86      2.38 o 
  -7   4   6      291.83      272.58      6.32 o 
  -6   4   6      466.08      432.70      6.70 o 
  -5   4   6      577.42      631.73      7.56 o 
  -4   4   6      244.39      250.34      3.64 o 
  -3   4   6      112.35       81.88      1.77 o 
  -2   4   6      746.47      728.43      6.86 o 
  -1   4   6      738.71      728.69      7.01 o 
   0   4   6      821.33      778.39      7.56 o 
   1   4   6     1290.60     1342.31     10.68 o 
   2   4   6        2.17        1.22      0.36 o 
   3   4   6        9.77       13.00      0.80 o 
   4   4   6       10.45        5.20      1.00 o 
   5   4   6       31.18       33.22      3.07 o 
   6   4   6       84.03       85.85      4.26 o 
   7   4   6       42.13       39.75      2.88 o 
   8   4   6       16.98       15.59      2.69 o 
   9   4   6       31.17       33.45      3.77 o 
  10   4   6        0.12       -1.67      1.67 o 
  11   4   6      174.37      180.49      8.63 o 
  12   4   6        0.06        2.51      2.77 o 
 -12   5   6       35.84       40.91      3.46 o 
 -11   5   6      272.93      262.16      8.07 o 
 -10   5   6       93.32      111.01      4.58 o 
  -9   5   6       15.94       13.29      1.93 o 
  -8   5   6       50.62       47.94      2.94 o 
  -7   5   6       22.10       29.40      2.37 o 
  -6   5   6      163.35      163.16      4.48 o 
  -5   5   6       37.75       36.61      1.84 o 
  -4   5   6       14.64        9.26      1.35 o 
  -3   5   6       54.27       69.47      2.38 o 
  -2   5   6       90.62       72.26      1.81 o 
  -1   5   6      237.95      235.89      3.68 o 
   0   5   6       12.98       15.17      0.96 o 
   1   5   6       51.02       51.78      1.62 o 
   2   5   6      477.50      470.07      4.92 o 
   3   5   6      616.66      587.75      7.49 o 
   4   5   6      363.35      361.35      6.25 o 
   5   5   6     1223.17     1261.83     26.97 o 
   6   5   6      114.18       85.52     12.44 o 
   7   5   6       26.59       19.30      3.22 o 
   8   5   6        4.16        2.15      2.42 o 
   9   5   6       40.20       40.34      4.44 o 
  10   5   6       46.81       52.30     10.90 o 
  11   5   6       19.37       21.48      4.95 o 
 -12   6   6        8.61        7.82      2.42 o 
 -11   6   6       33.90       34.78      3.18 o 
 -10   6   6        7.47        8.11      1.91 o 
  -9   6   6        1.71        3.04      1.54 o 
  -8   6   6      166.58      169.74      5.53 o 
  -7   6   6       28.85       31.71      2.54 o 
  -6   6   6      221.52      236.48      5.74 o 
  -5   6   6       12.49       12.21      1.35 o 
  -4   6   6      747.75      719.02     11.04 o 
  -3   6   6        6.88        4.51      1.23 o 
  -2   6   6      494.10      459.31      7.70 o 
  -1   6   6      759.81      750.84     11.39 o 
   0   6   6       70.89       75.39      2.36 o 
   1   6   6      263.07      246.66      4.04 o 
   2   6   6       72.38       71.16      2.40 o 
   3   6   6       64.47       69.12      2.62 o 
   4   6   6       12.69       18.66      1.76 o 
   5   6   6       29.22       23.45      1.97 o 
   6   6   6        5.94        8.12      1.71 o 
   7   6   6       16.57       16.10      3.30 o 
   8   6   6      154.17      156.64      8.20 o 
   9   6   6        6.83        6.92      7.05 o 
  10   6   6       66.46       62.20      5.90 o 
 -10   7   6       78.87       82.85      4.44 o 
  -9   7   6        1.85        1.82      1.94 o 
  -8   7   6      135.52      126.41      5.89 o 
  -7   7   6        2.43        1.14      1.72 o 
  -6   7   6        0.71       -0.95      2.04 o 
  -5   7   6        0.02       -1.30      1.30 o 
  -4   7   6        0.10        0.21      1.78 o 
  -3   7   6       31.75       29.46      2.73 o 
  -2   7   6       29.87       29.02      2.61 o 
  -1   7   6       15.24       13.12      2.62 o 
   0   7   6      102.44      100.08      3.98 o 
   1   7   6       85.42       80.28      4.44 o 
   2   7   6      110.58      111.82      8.48 o 
   3   7   6      786.03      789.98     14.09 o 
   4   7   6      552.55      530.17     10.56 o 
   5   7   6        1.03        2.25      1.27 o 
   6   7   6       29.35       34.31      5.80 o 
   7   7   6       52.58       45.21      3.70 o 
   8   7   6        0.40       -0.83      1.28 o 
   9   7   6        0.01        0.87      2.63 o 
  -9   8   6       20.04       23.44      4.75 o 
  -8   8   6       32.93       35.29      3.68 o 
  -7   8   6      143.30      142.42      6.39 o 
  -6   8   6        6.94        4.56      2.07 o 
  -5   8   6      341.92      343.98     21.47 o 
  -4   8   6       33.11       28.53      3.50 o 
  -3   8   6      206.48      206.14      6.73 o 
  -2   8   6        0.79       -1.19      1.30 o 
  -1   8   6        9.32        9.80      2.03 o 
   0   8   6        0.07        0.16      1.33 o 
   1   8   6      206.15      207.86      9.91 o 
   2   8   6       60.61       67.16      5.50 o 
   3   8   6       32.75       27.74      3.74 o 
   4   8   6        0.00        0.00      1.98 o 
   5   8   6        2.29        2.73      1.83 o 
   6   8   6       56.44       58.47      3.97 o 
   7   8   6      125.19      140.71     13.87 o 
   8   8   6       58.84       61.58      3.75 o 
  -6   9   6        6.22        6.00      2.58 o 
  -5   9   6        0.88        3.98      2.52 o 
  -4   9   6       18.90       16.44      3.20 o 
  -3   9   6       25.08       27.72      3.15 o 
  -2   9   6       20.09       29.86      3.81 o 
  -1   9   6       37.37       37.66      4.44 o 
   0   9   6      145.98      163.16      9.91 o 
   1   9   6        8.60        7.71      3.08 o 
   2   9   6      146.69      155.02      9.03 o 
   3   9   6       59.93       60.99      5.73 o 
   4   9   6       68.19       74.87      5.95 o 
   5   9   6        0.00        0.88      1.98 o 
  -1  10   6      104.07      117.14      9.69 o 
   0  10   6        1.99        8.37      3.74 o 
 -13   0   7       80.58       78.58      5.60 o 
 -11   0   7        0.83       -0.55      1.10 o 
  -9   0   7      160.41      154.81      4.81 o 
  -7   0   7       10.17       14.31      2.00 o 
  -5   0   7      675.93      735.39     11.29 o 
  -3   0   7     1815.17     1841.47     21.46 o 
  -1   0   7     1405.12     1356.48     15.83 o 
   1   0   7      522.89      470.62     10.82 o 
   3   0   7     2258.91     2836.42     34.72 o 
   5   0   7      222.67      220.67      5.91 o 
   7   0   7       16.92       28.07      3.57 o 
   9   0   7      597.59      631.28     18.25 o 
  11   0   7      571.12      527.71     21.14 o 
  13   0   7      289.62      297.03     14.01 o 
 -14   1   7        0.00       -0.59      1.37 o 
 -13   1   7        7.85        4.59      1.64 o 
 -12   1   7      132.94      134.24      4.76 o 
 -11   1   7       66.05       68.80      3.05 o 
 -10   1   7      607.67      597.08      9.44 o 
  -9   1   7      756.73      717.27     10.31 o 
  -8   1   7      379.14      368.95      6.02 o 
  -7   1   7       85.78       77.18      2.26 o 
  -6   1   7      145.33      130.74      2.46 o 
  -5   1   7        1.42        0.43      0.36 o 
  -4   1   7        5.08       14.72      0.82 o 
  -3   1   7      563.76      618.19      6.45 o 
  -2   1   7     1417.63     1513.60     12.69 o 
  -1   1   7      558.62      594.73      5.93 o 
   0   1   7     2140.72     2289.43     18.37 o 
   1   1   7      584.04      600.85      6.01 o 
   2   1   7        2.23        2.30      0.49 o 
   3   1   7        1.84       10.13      0.86 o 
   4   1   7      281.47      333.22      5.02 o 
   5   1   7      107.51      147.13      3.33 o 
   6   1   7     1252.62     1283.60     14.65 o 
   7   1   7       47.84       36.93      4.50 o 
   8   1   7        1.29        1.70      1.67 o 
   9   1   7      276.88      259.98      8.59 o 
  10   1   7        0.03        0.79      1.90 o 
  11   1   7      387.31      413.69     12.25 o 
  12   1   7        7.82        8.39      2.86 o 
  13   1   7        0.03        0.66      2.07 o 
 -14   2   7        4.78        2.13      1.78 o 
 -13   2   7        0.55        1.35      1.56 o 
 -12   2   7        6.16        5.87      1.66 o 
 -11   2   7      154.82      151.33      7.35 o 
 -10   2   7       58.94       61.99      2.81 o 
  -9   2   7        0.11        1.06      1.03 o 
  -8   2   7       37.00       26.13      1.79 o 
  -7   2   7        1.82        1.60      0.66 o 
  -6   2   7       42.19       35.41      1.43 o 
  -5   2   7       56.43       53.15      2.25 o 
  -4   2   7      733.70      815.31      7.90 o 
  -3   2   7       20.33       35.98      1.15 o 
  -2   2   7     1304.92     1344.12     11.52 o 
  -1   2   7       30.65       19.60      0.79 o 
   0   2   7      645.25      641.01      6.96 o 
   1   2   7      433.82      564.24      4.86 o 
   2   2   7      107.63      152.53      2.90 o 
   3   2   7     3316.31     3431.96     30.64 o 
   4   2   7       57.82       73.03      1.57 o 
   5   2   7      493.89      573.27      6.68 o 
   6   2   7       19.33       16.92      1.16 o 
   7   2   7       61.54       58.88      4.13 o 
   8   2   7      287.92      328.99      6.57 o 
   9   2   7      359.43      353.67      7.20 o 
  10   2   7      259.24      247.44      7.53 o 
  11   2   7        7.39        8.72      1.70 o 
  12   2   7      127.01      131.74      6.48 o 
  13   2   7       18.59       16.07      3.30 o 
 -14   3   7        3.42        5.75      3.08 o 
 -13   3   7       21.71       27.45      4.27 o 
 -12   3   7       11.73        7.33      1.91 o 
 -11   3   7      107.55      119.07      6.67 o 
 -10   3   7      130.69      123.96      5.09 o 
  -9   3   7       45.90       47.50      2.89 o 
  -8   3   7       89.58       86.33      3.12 o 
  -7   3   7     2839.12     2765.86     30.08 o 
  -6   3   7      120.09      120.25      2.70 o 
  -5   3   7     1106.07     1103.95     10.53 o 
  -4   3   7       13.32       16.21      1.18 o 
  -3   3   7      229.37      214.30      3.29 o 
  -2   3   7       67.75       97.46      1.82 o 
  -1   3   7      656.08      642.56      6.85 o 
   0   3   7        6.94        7.33      0.66 o 
   1   3   7        4.25        5.46      1.38 o 
   2   3   7      126.52      152.88      3.77 o 
   3   3   7      359.69      330.08      5.03 o 
   4   3   7       36.88       41.59      1.90 o 
   5   3   7        3.13        5.67      0.99 o 
   6   3   7      259.89      244.00      5.13 o 
   7   3   7        4.95        3.59      1.22 o 
   8   3   7      107.84      110.68      3.87 o 
   9   3   7      340.67      348.05      7.67 o 
  10   3   7       77.66       79.63      4.55 o 
  11   3   7        5.16        3.22      2.10 o 
  12   3   7      241.11      243.31      9.70 o 
 -13   4   7      143.39      155.23      8.93 o 
 -12   4   7      233.14      246.33      7.07 o 
 -11   4   7       19.74       16.34      2.26 o 
 -10   4   7      206.88      200.08      5.91 o 
  -9   4   7        1.26        1.49      1.22 o 
  -8   4   7      224.18      212.52      7.14 o 
  -7   4   7       65.31       57.06      2.97 o 
  -6   4   7       83.65       67.10      2.33 o 
  -5   4   7      229.03      281.58      4.16 o 
  -4   4   7       77.90       68.55      2.48 o 
  -3   4   7      940.44      964.44      8.77 o 
  -2   4   7      125.64      101.86      1.99 o 
  -1   4   7      311.45      331.89      4.46 o 
   0   4   7      338.03      320.55      4.06 o 
   1   4   7      151.32      157.57      2.36 o 
   2   4   7      337.28      333.24      3.75 o 
   3   4   7      263.41      255.37      2.96 o 
   4   4   7       88.62       72.80      2.65 o 
   5   4   7       68.86       80.00      3.12 o 
   6   4   7      658.58      664.76     12.51 o 
   7   4   7       46.34       42.74      3.00 o 
   8   4   7       66.08       68.77      4.76 o 
   9   4   7      111.45      100.64      6.61 o 
  10   4   7       21.66       26.77      6.17 o 
  11   4   7       25.91       22.68      3.77 o 
  12   4   7        1.63        1.32      2.86 o 
 -12   5   7      247.82      258.24      7.59 o 
 -11   5   7       10.73       11.30      2.27 o 
 -10   5   7       50.77       52.22      3.37 o 
  -9   5   7        0.33       -1.16      2.13 o 
  -8   5   7      370.31      367.34      8.18 o 
  -7   5   7      528.16      528.02     10.06 o 
  -6   5   7      514.14      498.73      8.86 o 
  -5   5   7      324.56      301.13      5.02 o 
  -4   5   7       53.49       59.57      2.40 o 
  -3   5   7       41.61       31.80      1.66 o 
  -2   5   7      184.96      178.77      3.37 o 
  -1   5   7      194.07      239.53      3.82 o 
   0   5   7       11.05       14.42      0.99 o 
   1   5   7      547.78      518.34      5.88 o 
   2   5   7      142.75      130.44      2.33 o 
   3   5   7       93.76      104.12      3.11 o 
   4   5   7      108.59       90.32      2.60 o 
   5   5   7      310.21      311.73     13.21 o 
   6   5   7       13.16       10.58      2.69 o 
   7   5   7        3.63       -0.39      1.75 o 
   8   5   7      188.02      203.87     12.77 o 
   9   5   7       71.08       68.04      5.60 o 
  10   5   7      196.45      204.20     23.89 o 
  11   5   7       96.80       91.90      7.01 o 
 -11   6   7       48.60       54.89      5.78 o 
 -10   6   7       31.26       35.19      4.26 o 
  -9   6   7        3.68        3.00      1.51 o 
  -8   6   7       86.69       85.69      3.52 o 
  -7   6   7       35.88       43.11      2.54 o 
  -6   6   7        0.21       -0.07      1.18 o 
  -5   6   7        4.84        2.90      1.51 o 
  -4   6   7        1.29       -0.24      1.09 o 
  -3   6   7      164.63      154.29      4.35 o 
  -2   6   7       10.67       10.76      1.47 o 
  -1   6   7       95.46       89.55      4.84 o 
   0   6   7       25.03       25.29      1.51 o 
   1   6   7     1046.45     1018.02     10.14 o 
   2   6   7      288.56      292.39      5.80 o 
   3   6   7      103.14       92.30      3.25 o 
   4   6   7        5.05        3.96      1.12 o 
   5   6   7        2.87        2.58      1.39 o 
   6   6   7        5.15        2.84      1.10 o 
   7   6   7       93.57       82.91      5.92 o 
   8   6   7       23.10       19.98      4.07 o 
   9   6   7       29.36       25.93      4.51 o 
  10   6   7       60.07       62.86      6.03 o 
 -10   7   7       40.19       40.58      5.47 o 
  -9   7   7       22.33       33.07      3.66 o 
  -8   7   7      118.27      115.16      7.99 o 
  -7   7   7      130.75      143.75      7.31 o 
  -6   7   7      240.08      235.15      7.74 o 
  -5   7   7       28.98       28.96      4.28 o 
  -4   7   7       51.58       52.54      3.16 o 
  -3   7   7       17.10       14.38      2.45 o 
  -2   7   7        2.74        2.73      1.30 o 
  -1   7   7       28.86       28.70      2.47 o 
   0   7   7        0.05        3.91      1.39 o 
   1   7   7      143.54      135.93      5.81 o 
   2   7   7        2.66        3.51      1.63 o 
   3   7   7       14.87       16.82      2.27 o 
   4   7   7       56.12       52.08      2.81 o 
   5   7   7        1.65       -0.12      1.09 o 
   6   7   7      295.70      295.25      7.33 o 
   7   7   7       26.47       31.36      2.53 o 
   8   7   7       27.32       29.84      2.53 o 
   9   7   7       81.23       78.31      6.56 o 
  -9   8   7       35.69       33.03      4.84 o 
  -8   8   7        6.14        6.96      2.39 o 
  -7   8   7        0.09        0.09      1.68 o 
  -6   8   7       40.62       39.44      3.72 o 
  -5   8   7        1.03        0.98      3.52 o 
  -4   8   7        7.75        7.57      3.24 o 
  -3   8   7        2.56        1.46      1.56 o 
  -2   8   7        0.12        2.32      1.55 o 
  -1   8   7      160.77      151.55      5.67 o 
   0   8   7      155.63      154.97      7.14 o 
   1   8   7       13.82       13.43      3.30 o 
   2   8   7      735.34      695.60     20.92 o 
   3   8   7       80.74       90.72      6.17 o 
   4   8   7       55.13       58.57      4.84 o 
   5   8   7        8.86        6.75      1.97 o 
   6   8   7        0.02        3.46      1.75 o 
   7   8   7        4.54        4.66      2.20 o 
  -6   9   7       14.38       17.53      3.48 o 
  -5   9   7      177.50      186.83      8.67 o 
  -4   9   7        4.23        3.34      3.30 o 
  -3   9   7       17.88       17.88      2.83 o 
  -2   9   7       12.18       15.43      2.57 o 
  -1   9   7       34.67       33.14      8.81 o 
   0   9   7      178.30      199.50     11.23 o 
   1   9   7       28.77       30.17      4.84 o 
   2   9   7       41.54       40.74      5.06 o 
   3   9   7        0.91        2.86      2.42 o 
   4   9   7       24.20       25.32      3.96 o 
   5   9   7       60.89       69.14      5.73 o 
 -14   0   8       61.99       64.71      5.50 o 
 -12   0   8        3.21        7.87      2.36 o 
 -10   0   8     2124.85     1915.30     36.55 o 
  -8   0   8       13.81       11.97      2.00 o 
  -6   0   8       91.80       99.21      3.11 o 
  -4   0   8     4146.38     4592.32     50.57 o 
  -2   0   8       46.16       61.69      1.99 o 
   0   0   8      808.70      988.42     12.85 o 
   2   0   8        0.32        5.87      0.58 o 
   4   0   8     4840.98     4932.80     58.42 o 
   6   0   8      735.68      706.58     14.89 o 
   8   0   8       59.95       46.64      4.70 o 
  10   0   8       43.02       36.94      5.39 o 
  12   0   8      191.36      173.00     10.31 o 
 -14   1   8       12.77       15.30      2.19 o 
 -13   1   8       40.79       33.82      2.44 o 
 -12   1   8        1.33        1.39      1.14 o 
 -11   1   8       19.14       15.88      1.62 o 
 -10   1   8        7.13        8.43      1.29 o 
  -9   1   8       25.07       19.65      1.56 o 
  -8   1   8      240.80      220.64      4.26 o 
  -7   1   8       13.07        9.84      1.55 o 
  -6   1   8       26.28       16.18      1.10 o 
  -5   1   8      344.66      338.35      4.38 o 
  -4   1   8     2645.16     2854.03     24.34 o 
  -3   1   8       30.19       44.62      1.46 o 
  -2   1   8      167.46      207.01      2.83 o 
  -1   1   8      245.09      260.95      3.07 o 
   0   1   8      491.08      570.80      5.55 o 
   1   1   8     1701.82     1822.18     15.98 o 
   2   1   8     2029.63     2235.89     18.82 o 
   3   1   8      214.42      261.04      5.08 o 
   4   1   8      291.09      368.45      5.47 o 
   5   1   8        0.29        1.28      0.87 o 
   6   1   8      129.07      142.79      4.56 o 
   7   1   8      426.92      449.16      9.76 o 
   8   1   8       24.39       24.91      3.18 o 
   9   1   8      234.04      257.73      7.77 o 
  10   1   8      261.87      265.02      8.22 o 
  11   1   8      224.26      237.68      8.18 o 
  12   1   8      167.13      162.84      7.12 o 
  13   1   8       37.85       43.03      4.50 o 
 -14   2   8        3.48       -0.01      1.42 o 
 -13   2   8       30.48       31.45      3.46 o 
 -12   2   8      142.37      130.80      4.20 o 
 -11   2   8      330.47      328.72      6.68 o 
 -10   2   8      116.45      105.17      3.25 o 
  -9   2   8      613.96      583.03      8.31 o 
  -8   2   8      338.81      313.95      5.42 o 
  -7   2   8       99.82       86.58      2.57 o 
  -6   2   8      405.29      404.69      5.92 o 
  -5   2   8      598.14      569.01      6.48 o 
  -4   2   8       29.19       37.34      1.31 o 
  -3   2   8      140.81      174.95      2.64 o 
  -2   2   8      769.47      789.21      7.93 o 
  -1   2   8        0.36        1.68      0.33 o 
   0   2   8       11.41        9.39      0.72 o 
   1   2   8       68.59      112.80      1.90 o 
   2   2   8      365.53      341.77      5.00 o 
   3   2   8     2254.64     2354.13     22.08 o 
   4   2   8      452.65      418.48      5.86 o 
   5   2   8     1917.85     2039.06     18.57 o 
   6   2   8      136.07      128.82      2.93 o 
   7   2   8       18.09       14.22      1.42 o 
   8   2   8      206.69      209.68      5.09 o 
   9   2   8        3.30        5.74      1.38 o 
  10   2   8      124.47      128.05      4.32 o 
  11   2   8        0.61        1.67      1.32 o 
  12   2   8        0.14        1.01      1.45 o 
 -14   3   8        4.16        3.53      1.97 o 
 -13   3   8        6.73        4.32      1.53 o 
 -12   3   8       47.66       47.20      2.86 o 
 -11   3   8       82.59       84.54      3.45 o 
 -10   3   8      120.14      109.54      5.12 o 
  -9   3   8       29.36       36.26      3.58 o 
  -8   3   8      266.60      245.32      6.38 o 
  -7   3   8      130.42      126.19      3.30 o 
  -6   3   8     1974.04     1917.78     19.41 o 
  -5   3   8     1055.74     1064.30     11.20 o 
  -4   3   8      138.89      126.79      2.47 o 
  -3   3   8       83.31       86.14      2.34 o 
  -2   3   8     1894.46     1862.19     14.87 o 
  -1   3   8       78.95       68.33      1.81 o 
   0   3   8      112.29      171.49      2.98 o 
   1   3   8      795.98      871.79      7.31 o 
   2   3   8      269.23      260.51      3.65 o 
   3   3   8      186.43      232.31      4.16 o 
   4   3   8      111.14      114.03      3.12 o 
   5   3   8       23.82       26.92      1.60 o 
   6   3   8       65.04       72.82      3.18 o 
   7   3   8      104.04      114.88      5.17 o 
   8   3   8      102.92      111.01      4.54 o 
   9   3   8       19.98       20.41      2.69 o 
  10   3   8       98.14      110.04      5.02 o 
  11   3   8       32.45       25.04      5.06 o 
  12   3   8      211.02      226.99      9.30 o 
 -13   4   8       67.02       61.68      3.47 o 
 -12   4   8      142.64      137.08      4.70 o 
 -11   4   8        8.05        7.79      1.64 o 
 -10   4   8        0.07        0.37      1.06 o 
  -9   4   8      144.36      152.18      4.40 o 
  -8   4   8      142.71      130.08      3.97 o 
  -7   4   8      235.01      235.55      5.16 o 
  -6   4   8       23.18       20.02      1.67 o 
  -5   4   8      480.67      442.28      6.43 o 
  -4   4   8      172.29      152.35      3.13 o 
  -3   4   8       44.96       44.77      1.42 o 
  -2   4   8       82.74      103.33      2.05 o 
  -1   4   8       96.41       89.09      2.76 o 
   0   4   8        2.55        0.74      0.54 o 
   1   4   8      570.34      622.74      6.58 o 
   2   4   8       57.02       77.46      1.79 o 
   3   4   8      122.59      121.61      2.34 o 
   4   4   8      742.12      727.83      9.85 o 
   5   4   8        2.70        2.37      0.95 o 
   6   4   8      224.74      222.49      6.47 o 
   7   4   8      198.89      198.59      6.75 o 
   8   4   8       63.57       54.02      6.61 o 
   9   4   8       18.58       19.16      3.17 o 
  10   4   8       27.55       28.80      3.85 o 
  11   4   8        0.60       -2.11      2.11 o 
  12   4   8        5.81        4.18      3.08 o 
 -12   5   8       79.88       85.39      4.05 o 
 -11   5   8        2.25        1.13      1.38 o 
 -10   5   8       29.81       21.07      2.21 o 
  -9   5   8       24.09       23.04      2.11 o 
  -8   5   8        4.16        9.26      1.56 o 
  -7   5   8      380.48      364.43      6.98 o 
  -6   5   8        3.09        7.91      1.49 o 
  -5   5   8        4.29        5.39      1.26 o 
  -4   5   8      195.23      189.72      4.19 o 
  -3   5   8      194.82      181.15      4.09 o 
  -2   5   8       13.24        6.78      0.87 o 
  -1   5   8      552.69      553.12      6.76 o 
   0   5   8      658.30      666.11      7.70 o 
   1   5   8       17.95       13.25      0.94 o 
   2   5   8        0.23        0.71      0.62 o 
   3   5   8      132.48      128.25      3.19 o 
   4   5   8       23.18       20.47      1.58 o 
   5   5   8       56.26       59.91      3.93 o 
   6   5   8        1.28        0.91      1.75 o 
   7   5   8      345.42      317.25     10.90 o 
   8   5   8       28.47       26.16      3.70 o 
   9   5   8       91.11      101.09      6.64 o 
  10   5   8       79.26       64.04      5.78 o 
  11   5   8       47.36       56.37      7.05 o 
 -11   6   8        8.38       11.56      2.04 o 
 -10   6   8      154.87      164.74      6.96 o 
  -9   6   8       87.49       84.77      5.48 o 
  -8   6   8       46.62       43.30      3.62 o 
  -7   6   8        0.27        1.28      1.62 o 
  -6   6   8       56.63       47.86      3.55 o 
  -5   6   8      283.60      292.63      7.15 o 
  -4   6   8      135.19      106.26      4.86 o 
  -3   6   8        5.23        8.92      1.54 o 
  -2   6   8      150.64      141.85      4.04 o 
  -1   6   8      106.16      105.35      3.55 o 
   0   6   8      318.15      341.64      6.44 o 
   1   6   8       10.83       13.49      1.34 o 
   2   6   8      185.84      180.82      4.32 o 
   3   6   8      143.33      143.81      4.15 o 
   4   6   8       67.11       71.23      2.91 o 
   5   6   8        8.06        5.57      1.21 o 
   6   6   8       74.48       72.78      3.66 o 
   7   6   8      138.32      118.32      7.09 o 
   8   6   8      310.19      271.52     11.00 o 
   9   6   8        8.93        6.23      6.72 o 
  10   6   8       37.91       41.19      5.25 o 
 -10   7   8        0.23        0.31      2.46 o 
  -9   7   8        5.67       10.32      4.30 o 
  -8   7   8      329.27      336.70     11.22 o 
  -7   7   8        0.26        0.82      1.71 o 
  -6   7   8       10.12        6.50      2.08 o 
  -5   7   8      316.74      316.37      8.97 o 
  -4   7   8       49.60       40.48      4.06 o 
  -3   7   8       10.10        7.02      1.94 o 
  -2   7   8        1.85       -0.46      1.03 o 
  -1   7   8       98.66       93.11      4.08 o 
   0   7   8       89.13       73.50      4.60 o 
   1   7   8      663.90      674.72     22.46 o 
   2   7   8      107.10      110.64      5.08 o 
   3   7   8       42.50       35.71      3.00 o 
   4   7   8        4.39        6.16      1.44 o 
   5   7   8       16.98       20.05      2.64 o 
   6   7   8       27.83       22.83      2.16 o 
   7   7   8      311.98      311.21      7.12 o 
   8   7   8      141.40      142.34      8.40 o 
   9   7   8      190.41      181.01     14.09 o 
  -8   8   8        8.83       12.99      2.92 o 
  -7   8   8        5.43        6.56      2.20 o 
  -6   8   8       12.62       12.71      2.75 o 
  -5   8   8        1.03        3.43      2.15 o 
  -4   8   8       33.20       25.37      2.99 o 
  -3   8   8        0.01        0.52      1.59 o 
  -2   8   8        1.04        1.66      1.62 o 
  -1   8   8      167.96      181.75      8.20 o 
   0   8   8       37.03       28.66      4.29 o 
   1   8   8       21.83       27.30      4.18 o 
   2   8   8       56.32       55.71      5.28 o 
   3   8   8      204.39      202.36      9.47 o 
   4   8   8      180.38      175.94      8.37 o 
   5   8   8      167.44      178.19      6.84 o 
   6   8   8       25.20       23.09      2.83 o 
   7   8   8       12.71       15.94      2.49 o 
  -6   9   8      272.88      308.92     11.44 o 
  -5   9   8       50.51       40.35      5.28 o 
  -4   9   8       82.96      112.64     11.12 o 
  -3   9   8       24.09       21.35      3.06 o 
  -2   9   8       22.38       16.90      4.84 o 
  -1   9   8        0.73        5.92      2.97 o 
   0   9   8       26.35       31.05      5.28 o 
   1   9   8       88.05      107.46      7.93 o 
   2   9   8       27.18       30.83      4.62 o 
   3   9   8        0.06        3.52      2.64 o 
   4   9   8        0.48        1.32      2.42 o 
 -13   0   9       18.91       21.33      3.63 o 
 -11   0   9      185.29      201.93     12.11 o 
  -9   0   9        0.07        5.74      1.92 o 
  -7   0   9       24.39       17.40      2.42 o 
  -5   0   9      307.07      333.47      7.34 o 
  -3   0   9      701.40      799.16     10.88 o 
  -1   0   9      865.83      893.26     11.32 o 
   1   0   9       47.49       40.44      1.85 o 
   3   0   9      230.15      227.65      9.09 o 
   5   0   9       12.83       15.28      2.24 o 
   7   0   9      161.29      154.24     10.79 o 
   9   0   9      433.19      410.52     14.30 o 
  11   0   9      802.41      775.33     22.62 o 
 -14   1   9       25.01       23.55      3.00 o 
 -13   1   9       38.09       38.90      3.10 o 
 -12   1   9       78.36       71.45      3.72 o 
 -11   1   9       36.62       43.12      3.03 o 
 -10   1   9        7.66        1.78      1.65 o 
  -9   1   9       34.22       39.71      2.34 o 
  -8   1   9       21.01        9.45      1.40 o 
  -7   1   9        5.41        1.91      0.89 o 
  -6   1   9      240.41      232.06      4.37 o 
  -5   1   9      438.67      450.67      5.81 o 
  -4   1   9       14.45       24.05      1.16 o 
  -3   1   9      485.07      582.94      6.44 o 
  -2   1   9       42.32       75.45      1.67 o 
  -1   1   9     2879.69     3212.65     25.21 o 
   0   1   9      423.02      389.83      4.59 o 
   1   1   9      941.35      987.77      9.57 o 
   2   1   9     3252.29     3368.96     32.53 o 
   3   1   9       44.36       39.24      1.50 o 
   4   1   9      481.52      472.08      5.43 o 
   5   1   9      119.13      100.50      3.10 o 
   6   1   9      475.96      471.56      8.22 o 
   7   1   9       41.95       43.02      3.16 o 
   8   1   9        8.97       12.06      2.14 o 
   9   1   9        5.45        1.32      1.61 o 
  10   1   9      205.50      212.64      7.51 o 
  11   1   9      114.17      123.22      6.26 o 
  12   1   9        1.00        0.63      2.31 o 
 -14   2   9        8.36        8.43      2.37 o 
 -13   2   9        1.74        0.16      1.44 o 
 -12   2   9      122.61      137.11      4.79 o 
 -11   2   9       41.89       35.65      2.25 o 
 -10   2   9        2.65        0.81      0.98 o 
  -9   2   9      426.06      413.54      7.50 o 
  -8   2   9       13.26        8.67      1.57 o 
  -7   2   9        2.10        3.72      1.01 o 
  -6   2   9      113.01      122.12      2.96 o 
  -5   2   9      112.30      145.98      2.96 o 
  -4   2   9       56.05       44.98      1.87 o 
  -3   2   9      498.20      540.88      6.23 o 
  -2   2   9       51.98       49.12      1.49 o 
  -1   2   9       71.20       86.75      1.97 o 
   0   2   9       14.50       15.20      0.92 o 
   1   2   9      254.20      224.30      3.17 o 
   2   2   9        7.38       13.61      1.11 o 
   3   2   9     1757.29     1827.72     18.02 o 
   4   2   9      526.38      559.86      7.97 o 
   5   2   9      499.70      545.49      7.47 o 
   6   2   9      102.01      103.45      3.31 o 
   7   2   9      113.71      117.57      4.63 o 
   8   2   9       15.51       18.18      1.70 o 
   9   2   9      117.70      122.45      5.92 o 
  10   2   9      202.86      206.69      6.83 o 
  11   2   9        5.79        4.30      1.55 o 
  12   2   9      110.22      119.28      4.59 o 
 -13   3   9       14.99       22.44      2.29 o 
 -12   3   9       15.74       12.74      1.87 o 
 -11   3   9       20.30       22.42      2.23 o 
 -10   3   9        0.32       -0.60      1.03 o 
  -9   3   9       55.04       44.06      2.82 o 
  -8   3   9       18.45       13.43      1.64 o 
  -7   3   9      488.54      460.94      9.45 o 
  -6   3   9      273.19      268.20      4.84 o 
  -5   3   9      236.97      227.53      4.01 o 
  -4   3   9        8.77        5.91      0.81 o 
  -3   3   9     2847.25     2998.17     24.40 o 
  -2   3   9      168.40      199.17      2.89 o 
  -1   3   9       24.02       12.28      0.94 o 
   0   3   9      706.53      839.82      9.80 o 
   1   3   9     1677.07     1674.70     15.41 o 
   2   3   9       28.36       25.44      1.27 o 
   3   3   9      198.77      200.08      3.93 o 
   4   3   9       59.76       58.04      2.36 o 
   5   3   9       73.09       71.46      3.02 o 
   6   3   9       28.00       42.07      2.39 o 
   7   3   9      166.77      153.38      4.84 o 
   8   3   9       11.80       13.93      2.11 o 
   9   3   9       45.30       41.92      2.99 o 
  10   3   9       41.50       44.08      3.68 o 
  11   3   9        3.83        3.49      2.02 o 
  12   3   9        0.47        4.18      2.86 o 
 -13   4   9       56.55       57.48      3.64 o 
 -12   4   9        0.66       -0.58      1.26 o 
 -11   4   9       19.54       19.66      3.18 o 
 -10   4   9       97.94      109.41      3.93 o 
  -9   4   9       40.33       40.30      3.13 o 
  -8   4   9      621.04      607.20     10.98 o 
  -7   4   9      102.34      116.71      4.20 o 
  -6   4   9      264.83      282.17      5.38 o 
  -5   4   9       30.16       32.37      1.70 o 
  -4   4   9      644.81      640.19      7.78 o 
  -3   4   9       98.77      124.64      2.55 o 
  -2   4   9      714.54      716.38      7.73 o 
  -1   4   9      576.00      568.42      6.77 o 
   0   4   9      202.12      209.14      3.69 o 
   1   4   9       99.10      107.00      2.21 o 
   2   4   9       12.73       12.78      0.93 o 
   3   4   9        9.66        5.71      0.73 o 
   4   4   9       82.73       79.08      3.35 o 
   5   4   9      272.33      282.66      6.47 o 
   6   4   9      286.54      311.08      7.25 o 
   7   4   9        4.70        4.06      1.46 o 
   8   4   9       88.69       94.26      5.01 o 
   9   4   9      135.34      130.05      6.14 o 
  10   4   9       20.50       23.84      3.22 o 
  11   4   9       34.40       28.34      7.39 o 
 -12   5   9        0.09       -0.29      1.87 o 
 -11   5   9        7.48        6.38      1.77 o 
 -10   5   9        0.04       -0.86      1.31 o 
  -9   5   9        1.21        0.70      1.10 o 
  -8   5   9       94.06       97.35      5.24 o 
  -7   5   9      158.32      157.91      5.02 o 
  -6   5   9      109.74       91.73      3.75 o 
  -5   5   9        0.05       -0.13      0.91 o 
  -4   5   9      774.58      817.83     11.98 o 
  -3   5   9        0.41        0.49      1.21 o 
  -2   5   9      318.63      325.58      4.69 o 
  -1   5   9      206.94      174.80      4.14 o 
   0   5   9      451.61      455.69      6.03 o 
   1   5   9      135.06      130.05      3.81 o 
   2   5   9     1615.14     1623.43     17.26 o 
   3   5   9      136.66      134.47      3.17 o 
   4   5   9        5.45        4.48      0.87 o 
   5   5   9        2.04        1.29      1.49 o 
   6   5   9      106.10       90.29      4.94 o 
   7   5   9       10.20        7.75      2.29 o 
   8   5   9       43.98       41.48      4.05 o 
   9   5   9      230.63      208.89      8.28 o 
  10   5   9       13.46       17.20      3.28 o 
 -11   6   9       42.92       49.76      3.59 o 
 -10   6   9       25.73       27.76      2.93 o 
  -9   6   9      271.97      300.82     13.04 o 
  -8   6   9       46.28       47.88      3.91 o 
  -7   6   9       59.31       63.97      4.23 o 
  -6   6   9      399.63      384.48     12.97 o 
  -5   6   9       15.14       18.08      2.42 o 
  -4   6   9       70.21       63.06      3.31 o 
  -3   6   9       66.14       53.65      2.95 o 
  -2   6   9        0.99        0.83      1.12 o 
  -1   6   9        1.06        0.36      1.01 o 
   0   6   9       32.78       29.40      1.83 o 
   1   6   9      118.08      112.94      3.23 o 
   2   6   9       75.36       77.10      2.93 o 
   3   6   9        1.12        2.48      0.95 o 
   4   6   9        1.22        0.75      1.08 o 
   5   6   9      103.29      106.46      3.51 o 
   6   6   9       18.02       13.91      1.50 o 
   7   6   9      547.43      577.47     14.30 o 
   8   6   9        0.37       -0.68      2.04 o 
   9   6   9      120.36      131.92      7.09 o 
 -10   7   9       38.32       41.91      6.37 o 
  -9   7   9       28.65       30.85      3.66 o 
  -8   7   9       24.65       27.13      3.34 o 
  -7   7   9        4.90        5.44      2.09 o 
  -6   7   9      132.17      137.78      6.05 o 
  -5   7   9       30.72       41.22      3.46 o 
  -4   7   9       15.19       17.24      2.30 o 
  -3   7   9      361.49      368.86      8.11 o 
  -2   7   9       22.37       29.76      2.42 o 
  -1   7   9      119.01      116.83      4.59 o 
   0   7   9      231.14      244.50      8.52 o 
   1   7   9      158.70      169.09      7.60 o 
   2   7   9      154.87      174.58      6.66 o 
   3   7   9       68.18       71.26      4.73 o 
   4   7   9      124.09      118.81      4.23 o 
   5   7   9        6.66        4.33      1.36 o 
   6   7   9        2.60        3.24      1.39 o 
   7   7   9        0.60        2.74      1.81 o 
   8   7   9        4.45        5.81      2.83 o 
  -8   8   9       13.16       15.26      2.97 o 
  -7   8   9       29.73       31.30      3.64 o 
  -6   8   9      114.05      106.82      6.02 o 
  -5   8   9      149.78      154.43      7.53 o 
  -4   8   9       35.84       28.22      3.14 o 
  -3   8   9        1.09        4.84      2.91 o 
  -2   8   9        0.60        1.02      1.51 o 
  -1   8   9        2.09        4.81      2.48 o 
   0   8   9        1.40        0.28      2.09 o 
   1   8   9       37.73       36.33      4.84 o 
   2   8   9        0.54        0.44      2.20 o 
   3   8   9       60.23       59.67      5.28 o 
   4   8   9      122.30      114.94      7.05 o 
   5   8   9      159.71      166.36     12.11 o 
   6   8   9      434.52      486.38     12.50 o 
  -5   9   9       53.90       64.68      8.37 o 
  -4   9   9       36.82       36.56      4.36 o 
  -3   9   9       48.77       50.85      5.76 o 
  -2   9   9       88.77      105.04      7.30 o 
  -1   9   9      189.53      222.25      9.78 o 
   0   9   9       59.07       60.55      6.83 o 
   1   9   9      100.42       99.53      7.93 o 
   2   9   9       38.85       45.36      5.50 o 
   3   9   9       25.38       28.18      4.40 o 
   4   9   9       17.44       16.51      3.74 o 
 -14   0  10       50.65       47.14     20.26 o 
 -12   0  10        0.34       -1.73      1.73 o 
 -10   0  10        0.12        3.07      2.53 o 
  -8   0  10     3365.76     3197.33     53.51 o 
  -6   0  10      590.49      577.52     13.28 o 
  -4   0  10      799.13      789.23     11.15 o 
  -2   0  10     2917.94     3121.99     35.16 o 
   0   0  10      484.56      528.83      8.21 o 
   2   0  10       20.96       36.18      2.42 o 
   4   0  10      876.66      826.09     15.93 o 
   6   0  10      389.70      347.72      9.92 o 
   8   0  10      119.49      132.15      7.70 o 
  10   0  10      297.69      345.98     13.83 o 
  12   0  10      323.98      301.87     13.83 o 
 -14   1  10      104.67      122.07      5.75 o 
 -13   1  10      153.46      159.35      5.74 o 
 -12   1  10        0.15        0.18      1.34 o 
 -11   1  10      107.18       93.68      4.03 o 
 -10   1  10        3.82        5.69      2.03 o 
  -9   1  10      115.05      120.42      4.32 o 
  -8   1  10      549.59      522.02      9.38 o 
  -7   1  10       62.28       53.92      2.99 o 
  -6   1  10      236.64      237.84      4.53 o 
  -5   1  10        0.70        2.61      0.67 o 
  -4   1  10     1822.14     1988.50     19.03 o 
  -3   1  10      154.48      153.24      2.76 o 
  -2   1  10     2000.36     2212.11     18.16 o 
  -1   1  10       26.86       40.16      1.46 o 
   0   1  10      637.25      778.32      9.05 o 
   1   1  10       34.27       61.43      2.00 o 
   2   1  10     1436.63     1516.43     13.93 o 
   3   1  10     1521.95     1480.16     13.66 o 
   4   1  10       10.17        2.35      1.08 o 
   5   1  10      389.06      350.26      5.71 o 
   6   1  10        0.02        0.12      0.92 o 
   7   1  10      321.24      297.68      7.91 o 
   8   1  10      102.34       89.95      5.47 o 
   9   1  10       66.77       61.68      4.16 o 
  10   1  10        5.19        9.20      2.42 o 
  11   1  10       14.23       10.84      2.68 o 
  12   1  10       19.64       20.67      3.40 o 
 -14   2  10        0.03       -1.59      1.67 o 
 -13   2  10        2.68        0.83      1.72 o 
 -12   2  10        2.08        0.94      1.50 o 
 -11   2  10       27.43       32.45      2.50 o 
 -10   2  10      125.59      144.58      4.46 o 
  -9   2  10      271.70      282.92      6.12 o 
  -8   2  10       49.32       46.69      2.73 o 
  -7   2  10     1032.70     1050.19     13.70 o 
  -6   2  10      724.51      668.20      9.15 o 
  -5   2  10      592.64      569.90      6.80 o 
  -4   2  10     1091.98     1151.94     12.08 o 
  -3   2  10     1456.26     1431.24     13.48 o 
  -2   2  10      159.09      182.32      3.26 o 
  -1   2  10     3559.21     3746.76     31.91 o 
   0   2  10        0.36        0.35      0.45 o 
   1   2  10        8.73        8.71      0.75 o 
   2   2  10      435.44      438.85      4.65 o 
   3   2  10       75.48       72.17      2.51 o 
   4   2  10      848.38      867.13     14.69 o 
   5   2  10        0.03       -0.40      0.81 o 
   6   2  10       19.40       23.15      2.09 o 
   7   2  10       79.56       84.32      3.21 o 
   8   2  10       18.23       21.01      1.87 o 
   9   2  10       81.72       92.03      3.46 o 
  10   2  10        9.38        9.12      1.69 o 
  11   2  10       16.46       17.60      2.05 o 
  12   2  10       69.23       85.00     15.63 o 
 -13   3  10        2.38        4.97      1.93 o 
 -12   3  10        8.12        7.20      1.89 o 
 -11   3  10      243.58      240.10     11.09 o 
 -10   3  10      295.48      318.22      9.41 o 
  -9   3  10       17.52       16.37      2.01 o 
  -8   3  10       24.68       22.42      1.88 o 
  -7   3  10       29.74       35.39      2.23 o 
  -6   3  10     1428.97     1392.89     15.20 o 
  -5   3  10       86.96       97.27      2.63 o 
  -4   3  10      224.64      258.76      3.91 o 
  -3   3  10       13.35       18.47      1.16 o 
  -2   3  10       42.60       41.24      1.38 o 
  -1   3  10      244.41      272.47      4.12 o 
   0   3  10      883.70      857.12      9.59 o 
   1   3  10      135.82      145.37      3.07 o 
   2   3  10      414.16      397.32      5.05 o 
   3   3  10      234.39      242.96      4.85 o 
   4   3  10      339.51      321.23      9.50 o 
   5   3  10        0.00       -0.74      0.74 o 
   6   3  10      214.97      205.79      5.15 o 
   7   3  10       26.72       32.71      2.34 o 
   8   3  10      142.86      143.78      4.98 o 
   9   3  10       51.03       52.69      4.09 o 
  10   3  10       25.74       23.47      5.99 o 
  11   3  10        7.99        2.74      1.97 o 
 -13   4  10       11.36       12.32      3.17 o 
 -12   4  10        0.33       -0.46      1.57 o 
 -11   4  10       94.50      122.92      5.05 o 
 -10   4  10      125.52      122.49      5.59 o 
  -9   4  10       32.24       40.07      3.02 o 
  -8   4  10       21.63       14.48      2.02 o 
  -7   4  10       45.50       44.01      2.82 o 
  -6   4  10     1322.59     1259.94     18.27 o 
  -5   4  10     1134.47     1137.40     12.25 o 
  -4   4  10      431.59      479.36      6.48 o 
  -3   4  10      965.91      955.24      9.87 o 
  -2   4  10      171.98      177.14      3.27 o 
  -1   4  10      599.80      584.40      6.72 o 
   0   4  10       36.28       41.17      2.02 o 
   1   4  10      247.54      237.06      4.32 o 
   2   4  10       40.76       40.21      2.16 o 
   3   4  10      166.84      186.01      3.40 o 
   4   4  10       41.23       47.58      2.37 o 
   5   4  10      143.95      141.26      4.69 o 
   6   4  10       26.64       25.08      2.38 o 
   7   4  10       34.54       39.10      3.31 o 
   8   4  10      110.16      116.72      9.40 o 
   9   4  10       99.03       94.44      5.96 o 
  10   4  10       27.29       26.50      3.53 o 
  11   4  10       22.60       27.96      4.84 o 
 -12   5  10       49.70       55.30      6.29 o 
 -11   5  10      350.01      382.56      9.44 o 
 -10   5  10       13.26       13.79      2.29 o 
  -9   5  10        2.03        1.75      1.42 o 
  -8   5  10      272.46      273.85      9.35 o 
  -7   5  10        2.59        1.08      1.23 o 
  -6   5  10        0.04       -1.14      1.47 o 
  -5   5  10        9.44        6.24      2.30 o 
  -4   5  10      232.61      205.38      5.26 o 
  -3   5  10       10.49        8.43      1.35 o 
  -2   5  10      259.08      274.25      4.35 o 
  -1   5  10       20.44       22.14      1.36 o 
   0   5  10        0.40        2.08      0.99 o 
   1   5  10     1097.89     1122.14     12.96 o 
   2   5  10     1067.44     1072.20     12.56 o 
   3   5  10      477.57      469.32      7.00 o 
   4   5  10      125.75      124.29      3.18 o 
   5   5  10      236.56      222.96      4.64 o 
   6   5  10       33.28       34.67      3.49 o 
   7   5  10      121.93      122.83      5.99 o 
   8   5  10       73.07       80.64      7.28 o 
   9   5  10       53.22       52.16      4.60 o 
  10   5  10       37.02       40.75      4.47 o 
 -11   6  10       52.88       64.19      5.43 o 
 -10   6  10        1.02        1.42      1.94 o 
  -9   6  10        1.12       -0.13      1.92 o 
  -8   6  10      347.57      369.24     10.47 o 
  -7   6  10        4.27        2.23      1.80 o 
  -6   6  10      213.62      223.33     13.69 o 
  -5   6  10       99.82      101.99      4.99 o 
  -4   6  10      825.69      818.80     14.43 o 
  -3   6  10       25.87       26.64      2.28 o 
  -2   6  10      300.23      298.41      8.36 o 
  -1   6  10      109.48      106.49      4.46 o 
   0   6  10       66.14       64.88      3.61 o 
   1   6  10       45.46       46.82      2.64 o 
   2   6  10       67.88       70.98      2.94 o 
   3   6  10       58.69       55.92      2.78 o 
   4   6  10       48.85       46.28      3.62 o 
   5   6  10       26.64       24.56      1.92 o 
   6   6  10       23.70       23.40      1.79 o 
   7   6  10       64.33       71.32      5.16 o 
   8   6  10        1.73        0.20      2.00 o 
   9   6  10        3.36        6.25      2.77 o 
  -9   7  10       69.63       75.71      5.35 o 
  -8   7  10        1.26        1.83      2.03 o 
  -7   7  10       41.03       36.39      3.91 o 
  -6   7  10       65.64       55.86      4.13 o 
  -5   7  10        1.90        2.00      1.66 o 
  -4   7  10       20.36       20.98      2.48 o 
  -3   7  10       20.79       21.40      2.38 o 
  -2   7  10       34.33       34.40      2.68 o 
  -1   7  10       74.29       63.74      4.92 o 
   0   7  10        0.01        1.77      2.09 o 
   1   7  10        0.08       -0.83      2.31 o 
   2   7  10      243.08      232.77      7.83 o 
   3   7  10      614.64      599.75     13.86 o 
   4   7  10       27.87       33.20      2.72 o 
   5   7  10      143.69      153.43      4.83 o 
   6   7  10       62.96       65.31      3.28 o 
   7   7  10      170.65      164.57      9.41 o 
   8   7  10       87.16      102.19      6.43 o 
  -8   8  10       25.93       37.56      3.97 o 
  -7   8  10      142.68      139.64      6.64 o 
  -6   8  10       25.16       22.23      3.74 o 
  -5   8  10      105.08      114.58      6.57 o 
  -4   8  10        0.24        0.27      2.48 o 
  -3   8  10       80.06      105.17      5.13 o 
  -2   8  10       48.86       50.60      5.17 o 
  -1   8  10      119.80      122.26      6.98 o 
   0   8  10       39.09       41.16      4.29 o 
   1   8  10       29.18       27.74      4.40 o 
   2   8  10        9.82       18.72      3.74 o 
   3   8  10       48.22       43.16      4.84 o 
   4   8  10       77.09       76.85      5.73 o 
   5   8  10       10.23       14.56      2.60 o 
   6   8  10       13.51       13.67      2.52 o 
  -5   9  10       28.15       37.87      4.44 o 
  -4   9  10       17.57       40.74      9.03 o 
  -3   9  10        5.49        3.36      3.23 o 
  -2   9  10      118.82      124.20      8.08 o 
  -1   9  10       11.47        7.93      4.40 o 
   0   9  10       94.06       98.43      8.59 o 
   1   9  10        7.73        5.28      3.30 o 
   2   9  10        9.33       15.63      3.96 o 
   3   9  10       39.45       42.94      5.28 o 
 -13   0  11      218.28      238.24     10.13 o 
 -11   0  11      483.07      482.40     20.04 o 
  -9   0  11      250.62      224.73      8.50 o 
  -7   0  11      379.94      359.05     17.29 o 
  -5   0  11      264.73      234.10      5.70 o 
  -3   0  11     1897.30     1904.76     22.97 o 
  -1   0  11      367.61      353.08      6.34 o 
   1   0  11      482.96      494.14      9.69 o 
   3   0  11      665.45      644.48      8.87 o 
   5   0  11     1365.37     1304.37     23.19 o 
   7   0  11      387.29      388.95     13.31 o 
   9   0  11        2.11       -1.48      2.10 o 
  11   0  11      140.98      157.13     10.35 o 
 -14   1  11       34.84       44.56      3.93 o 
 -13   1  11        0.16        3.23      1.67 o 
 -12   1  11       76.78       79.25      4.09 o 
 -11   1  11        3.03        3.40      1.62 o 
 -10   1  11      694.45      696.02     14.33 o 
  -9   1  11     1478.99     1380.45     19.40 o 
  -8   1  11      598.34      581.94     10.25 o 
  -7   1  11      274.09      249.07      6.80 o 
  -6   1  11      429.68      452.25     10.09 o 
  -5   1  11      639.49      690.81      8.30 o 
  -4   1  11      473.36      453.86      6.06 o 
  -3   1  11      369.03      389.00      4.73 o 
  -2   1  11     1175.30     1226.76     10.96 o 
  -1   1  11      261.75      329.13      4.36 o 
   0   1  11     1151.64     1216.22     13.13 o 
   1   1  11        4.83        7.62      0.95 o 
   2   1  11       18.09       17.50      1.34 o 
   3   1  11      872.82      888.23     16.62 o 
   4   1  11       67.55       67.63      2.60 o 
   5   1  11       85.70      104.93      3.16 o 
   6   1  11      387.16      389.78      7.63 o 
   7   1  11      174.63      166.18      6.66 o 
   8   1  11      333.97      309.61      8.55 o 
   9   1  11       89.68       86.49      4.92 o 
  10   1  11      267.98      269.71      8.66 o 
  11   1  11      137.03      140.72      6.70 o 
  12   1  11        0.05       -2.72      2.72 o 
 -13   2  11       39.37       28.95      3.26 o 
 -12   2  11      146.41      156.00      6.20 o 
 -11   2  11       96.87       98.71      4.34 o 
 -10   2  11       65.19       64.20      3.46 o 
  -9   2  11      223.38      223.20      5.46 o 
  -8   2  11      275.19      232.96      5.44 o 
  -7   2  11       44.98       48.08      2.96 o 
  -6   2  11      288.53      276.82      5.32 o 
  -5   2  11        0.37        0.79      0.76 o 
  -4   2  11      651.58      639.71      7.84 o 
  -3   2  11      274.60      244.50      3.80 o 
  -2   2  11      780.51      749.52      7.95 o 
  -1   2  11      323.05      320.36      4.43 o 
   0   2  11     1391.37     1389.72     12.38 o 
   1   2  11        0.76        1.04      0.63 o 
   2   2  11      679.31      653.47      8.17 o 
   3   2  11      639.64      654.00      9.09 o 
   4   2  11      926.27      903.65     11.70 o 
   5   2  11      239.39      229.77      7.43 o 
   6   2  11       27.23       25.24      2.23 o 
   7   2  11      198.44      181.03      7.85 o 
   8   2  11       42.23       48.05      2.84 o 
   9   2  11        1.53        3.16      1.52 o 
  10   2  11      102.67      102.11      4.64 o 
  11   2  11       60.49       69.38      3.57 o 
 -13   3  11       99.50      121.82      6.77 o 
 -12   3  11       26.91       34.42      3.04 o 
 -11   3  11      168.35      159.43      5.64 o 
 -10   3  11      128.39      117.75      4.78 o 
  -9   3  11        1.29        0.20      1.24 o 
  -8   3  11       34.87       35.55      2.35 o 
  -7   3  11     3005.31     2982.31     32.40 o 
  -6   3  11      371.14      339.08      5.76 o 
  -5   3  11      338.79      329.68      5.51 o 
  -4   3  11       30.92       36.37      1.55 o 
  -3   3  11     1861.00     1935.64     17.81 o 
  -2   3  11      130.54      114.16      3.83 o 
  -1   3  11       41.52       33.25      1.49 o 
   0   3  11       20.52       13.79      1.37 o 
   1   3  11      105.63      118.58      3.20 o 
   2   3  11      207.79      181.41      3.58 o 
   3   3  11        2.12       -0.07      0.52 o 
   4   3  11       95.32       89.42      3.27 o 
   5   3  11      576.38      574.77      9.50 o 
   6   3  11        1.06        0.67      1.19 o 
   7   3  11      119.82      131.90      4.73 o 
   8   3  11        8.52        6.89      1.72 o 
   9   3  11      379.49      374.74      9.47 o 
  10   3  11        5.14        4.55      2.13 o 
  11   3  11       12.12       19.70      3.50 o 
 -12   4  11      122.35      131.69      5.81 o 
 -11   4  11       13.16       16.45      2.49 o 
 -10   4  11      201.95      210.46      7.50 o 
  -9   4  11      112.23      104.10      4.39 o 
  -8   4  11        5.10        4.91      1.48 o 
  -7   4  11       61.05       58.77      3.18 o 
  -6   4  11       53.27       50.37      2.59 o 
  -5   4  11       56.62       69.37      2.46 o 
  -4   4  11        0.86        0.55      0.93 o 
  -3   4  11      334.66      329.75      5.63 o 
  -2   4  11      469.25      435.97      6.03 o 
  -1   4  11      213.54      231.20      4.60 o 
   0   4  11     2851.77     2822.28     30.10 o 
   1   4  11        3.70        7.28      1.15 o 
   2   4  11     1025.88     1008.50     11.10 o 
   3   4  11       90.28       84.69      2.30 o 
   4   4  11      100.61       98.01      3.63 o 
   5   4  11       82.07       79.34      3.71 o 
   6   4  11        9.53        5.09      1.55 o 
   7   4  11        0.07       -0.18      1.31 o 
   8   4  11       39.00       40.62      4.91 o 
   9   4  11        4.91        6.88      2.38 o 
  10   4  11        1.65        0.35      2.03 o 
 -12   5  11      365.77      381.40     10.56 o 
 -11   5  11       27.94       30.13      4.99 o 
 -10   5  11        0.13       -0.30      1.47 o 
  -9   5  11       97.68      114.62      4.74 o 
  -8   5  11      301.90      287.75      9.54 o 
  -7   5  11      173.69      170.32      7.86 o 
  -6   5  11      172.85      174.09      6.30 o 
  -5   5  11      711.59      734.72     12.59 o 
  -4   5  11       31.35       31.71      2.37 o 
  -3   5  11      461.65      407.40      6.94 o 
  -2   5  11      507.13      491.63      6.40 o 
  -1   5  11      258.84      255.03      4.47 o 
   0   5  11        0.74        0.53      0.96 o 
   1   5  11       23.15       22.93      1.80 o 
   2   5  11       27.88       34.03      1.89 o 
   3   5  11      124.13      133.58      3.57 o 
   4   5  11      365.32      365.41      6.28 o 
   5   5  11       66.70       56.76      2.21 o 
   6   5  11      251.84      253.97      8.41 o 
   7   5  11       31.87       29.87      3.67 o 
   8   5  11       58.48       55.07      4.54 o 
   9   5  11        4.75        4.76      2.29 o 
  10   5  11      144.51      153.04     10.79 o 
 -11   6  11      163.27      169.10      8.63 o 
 -10   6  11        6.66       11.89      2.75 o 
  -9   6  11       16.72       19.02      3.46 o 
  -8   6  11       10.71        8.17      2.42 o 
  -7   6  11        0.14        2.57      1.80 o 
  -6   6  11       88.76       80.24      4.56 o 
  -5   6  11      110.94      120.77      7.85 o 
  -4   6  11       29.57       25.89      2.52 o 
  -3   6  11      135.93      133.81      4.60 o 
  -2   6  11       12.30       16.12      1.97 o 
  -1   6  11      284.99      282.41      8.00 o 
   0   6  11       55.96       54.72      3.30 o 
   1   6  11     1036.84     1001.29     14.72 o 
   2   6  11        0.34       -0.19      1.04 o 
   3   6  11       33.88       32.80      2.51 o 
   4   6  11      201.19      197.33      5.22 o 
   5   6  11       96.32      101.51      6.36 o 
   6   6  11       51.62       42.26      2.98 o 
   7   6  11      231.36      249.14      9.13 o 
   8   6  11       22.03       25.75      3.78 o 
   9   6  11        3.72        2.10      2.32 o 
  -9   7  11       62.95       70.28      5.12 o 
  -8   7  11       82.86       82.90      5.27 o 
  -7   7  11        0.51       -1.27      1.72 o 
  -6   7  11      231.43      241.19      9.53 o 
  -5   7  11        7.21        8.59      2.16 o 
  -4   7  11      282.34      285.56      7.63 o 
  -3   7  11        6.81        6.04      2.35 o 
  -2   7  11       40.56       46.65      3.97 o 
  -1   7  11       12.24       11.74      3.01 o 
   0   7  11      203.38      200.84     20.04 o 
   1   7  11       17.12       25.54      3.96 o 
   2   7  11        1.05        1.08      1.69 o 
   3   7  11       25.93       26.76      3.05 o 
   4   7  11        0.68       -0.08      1.33 o 
   5   7  11       81.19       79.79      3.58 o 
   6   7  11       87.13       98.36      4.00 o 
   7   7  11       28.11       25.56      2.33 o 
  -7   8  11        0.06        1.63      1.88 o 
  -6   8  11       19.10       17.19      3.09 o 
  -5   8  11        0.97        2.42      2.20 o 
  -4   8  11      103.08       97.55      5.20 o 
  -3   8  11      156.06      180.96      9.44 o 
  -2   8  11        0.47        1.76      2.65 o 
  -1   8  11       81.48       91.98      6.29 o 
   0   8  11      206.33      205.44     11.23 o 
   1   8  11       33.15       34.13      5.06 o 
   2   8  11      162.15      170.65      9.47 o 
   3   8  11      297.47      301.01     12.55 o 
   4   8  11       45.71       59.45      5.28 o 
   5   8  11      130.74      129.47      6.15 o 
  -4   9  11       22.04       22.02      7.27 o 
  -3   9  11       42.90       41.70      5.82 o 
  -2   9  11       48.34       39.17      6.72 o 
  -1   9  11        0.88        1.10      3.96 o 
   0   9  11       61.85       64.30      7.49 o 
   1   9  11       12.98        8.59      3.74 o 
   2   9  11        4.49        7.71      3.30 o 
 -12   0  12      196.81      202.27      9.58 o 
 -10   0  12      323.84      299.39     12.11 o 
  -8   0  12      796.83      784.00     17.94 o 
  -6   0  12       35.70       31.02      3.37 o 
  -4   0  12     1133.22     1203.85     17.88 o 
  -2   0  12      201.06      160.12      4.67 o 
   0   0  12      202.31      245.82      8.32 o 
   2   0  12      124.44      123.08      3.61 o 
   4   0  12     1489.65     1418.29     21.68 o 
   6   0  12       27.75       22.24      3.58 o 
   8   0  12      789.68      756.69     22.90 o 
  10   0  12      142.71      168.18     10.24 o 
 -13   1  12       34.43       29.35      3.03 o 
 -12   1  12        4.81        3.92      1.71 o 
 -11   1  12        0.21        0.10      1.35 o 
 -10   1  12       19.32       26.13      2.48 o 
  -9   1  12       12.64       12.60      1.92 o 
  -8   1  12      302.07      315.63     12.40 o 
  -7   1  12      103.90      108.03      3.87 o 
  -6   1  12      702.56      708.55      9.79 o 
  -5   1  12      568.80      574.01      7.39 o 
  -4   1  12        0.65        0.31      0.60 o 
  -3   1  12      139.60      130.51      2.50 o 
  -2   1  12      570.47      602.24      7.04 o 
  -1   1  12     1152.94     1142.52     10.68 o 
   0   1  12      642.75      607.27      7.48 o 
   1   1  12     1183.47     1154.87     12.09 o 
   2   1  12        0.39        2.57      0.92 o 
   3   1  12      488.23      431.32      8.12 o 
   4   1  12       54.72       60.53      2.87 o 
   5   1  12      861.42      764.36     11.25 o 
   6   1  12      210.44      167.27      5.63 o 
   7   1  12        4.41        9.85      1.59 o 
   8   1  12        6.31       10.45      2.30 o 
   9   1  12       16.46       19.78      3.01 o 
  10   1  12        2.39        1.49      2.05 o 
  11   1  12      183.01      208.47      8.03 o 
 -13   2  12       23.28       20.22      4.76 o 
 -12   2  12        0.95        2.14      1.85 o 
 -11   2  12       77.67       66.32      4.13 o 
 -10   2  12      197.73      204.73      6.55 o 
  -9   2  12       99.71       95.35      3.98 o 
  -8   2  12        4.72        2.60      1.31 o 
  -7   2  12        6.41        6.05      1.43 o 
  -6   2  12     1406.91     1345.92     16.04 o 
  -5   2  12      583.30      591.55      7.66 o 
  -4   2  12      123.42      129.05      2.97 o 
  -3   2  12      100.34      109.35      4.00 o 
  -2   2  12      108.44      114.25      2.81 o 
  -1   2  12       37.54       47.23      1.58 o 
   0   2  12       28.58       20.07      1.55 o 
   1   2  12      186.59      181.54      3.50 o 
   2   2  12      176.78      202.70      5.41 o 
   3   2  12     2254.42     2159.91     21.92 o 
   4   2  12      117.79      134.53      4.60 o 
   5   2  12      366.22      360.73      7.00 o 
   6   2  12      479.06      473.88      9.17 o 
   7   2  12        7.07        4.87      1.48 o 
   8   2  12      145.32      151.71      5.01 o 
   9   2  12        6.25        5.50      1.57 o 
  10   2  12        0.21        0.36      1.42 o 
  11   2  12        0.65        0.81      1.59 o 
 -13   3  12        0.37        1.06      3.85 o 
 -12   3  12        9.62       10.44      2.82 o 
 -11   3  12       71.84       74.01      4.54 o 
 -10   3  12      137.74      135.13      5.11 o 
  -9   3  12       39.43       39.99      2.89 o 
  -8   3  12        7.39        8.46      1.55 o 
  -7   3  12      141.03      124.20      5.83 o 
  -6   3  12      249.66      251.13      4.96 o 
  -5   3  12      193.28      185.84      7.14 o 
  -4   3  12      736.22      760.50      9.80 o 
  -3   3  12       21.21       21.41      1.52 o 
  -2   3  12     1055.41     1011.12     10.89 o 
  -1   3  12       26.03       29.24      1.50 o 
   0   3  12      426.15      420.64      6.53 o 
   1   3  12      302.65      302.81      5.20 o 
   2   3  12      467.48      451.07      6.79 o 
   3   3  12       10.17       11.50      1.29 o 
   4   3  12      712.75      650.78     10.34 o 
   5   3  12        1.24        4.60      1.30 o 
   6   3  12        1.86        5.38      1.50 o 
   7   3  12       12.51       11.01      2.01 o 
   8   3  12        1.19        0.76      1.39 o 
   9   3  12       12.70       22.78      2.56 o 
  10   3  12      257.30      274.61      8.86 o 
  11   3  12        0.26       -0.66      2.42 o 
 -12   4  12        7.35        6.72      2.17 o 
 -11   4  12       53.94       57.76      4.70 o 
 -10   4  12       87.28       85.91      4.30 o 
  -9   4  12       43.86       40.50      3.03 o 
  -8   4  12       44.17       45.05      3.00 o 
  -7   4  12       70.23       69.67      3.88 o 
  -6   4  12      301.84      318.43      7.44 o 
  -5   4  12     1381.14     1329.50     15.56 o 
  -4   4  12      376.07      380.82      7.50 o 
  -3   4  12      270.36      268.37      4.67 o 
  -2   4  12        9.32        9.13      1.15 o 
  -1   4  12        7.94        6.37      1.25 o 
   0   4  12       25.70       25.68      1.90 o 
   1   4  12      701.96      681.37      9.14 o 
   2   4  12      255.21      254.93      7.83 o 
   3   4  12      279.89      299.37      5.14 o 
   4   4  12       86.99       89.06      2.40 o 
   5   4  12      335.73      328.88      7.80 o 
   6   4  12       60.30       59.88      3.97 o 
   7   4  12      128.23      136.94      5.24 o 
   8   4  12        0.39        0.78      1.66 o 
   9   4  12        0.99       -1.48      1.70 o 
  10   4  12       46.80       52.19      6.17 o 
 -11   5  12       14.54       17.18      3.13 o 
 -10   5  12        1.92        3.62      2.06 o 
  -9   5  12       16.33       17.13      3.03 o 
  -8   5  12        3.68        3.11      1.94 o 
  -7   5  12      268.13      281.90     14.49 o 
  -6   5  12      212.35      221.05      6.36 o 
  -5   5  12       29.33       24.21      3.18 o 
  -4   5  12       65.34       77.49      4.26 o 
  -3   5  12      367.54      405.54      7.06 o 
  -2   5  12      458.92      440.12      6.42 o 
  -1   5  12      187.93      183.59      4.38 o 
   0   5  12      615.72      594.43      8.52 o 
   1   5  12      192.99      186.81      4.62 o 
   2   5  12      272.00      283.09      6.20 o 
   3   5  12      109.23      104.61      3.29 o 
   4   5  12       54.13       53.66      3.57 o 
   5   5  12        0.12        0.58      0.88 o 
   6   5  12       25.53       26.83      3.30 o 
   7   5  12        0.04        0.60      1.81 o 
   8   5  12       27.36       26.60      4.87 o 
   9   5  12       41.15       49.23      4.59 o 
 -10   6  12       37.40       47.00      4.40 o 
  -9   6  12       27.08       35.25      3.82 o 
  -8   6  12      173.77      180.61      7.36 o 
  -7   6  12       18.36       14.00      2.72 o 
  -6   6  12       40.01       37.04      3.47 o 
  -5   6  12      245.27      243.02      6.78 o 
  -4   6  12      532.70      511.80     10.19 o 
  -3   6  12       57.74       60.95      3.31 o 
  -2   6  12      168.54      178.95      9.15 o 
  -1   6  12        6.22       10.14      2.72 o 
   0   6  12       82.42       87.13      4.53 o 
   1   6  12      111.10      101.84      3.94 o 
   2   6  12       21.49       21.20      3.18 o 
   3   6  12        1.04        0.90      1.20 o 
   4   6  12       76.85       73.53      3.31 o 
   5   6  12       43.59       47.64      4.60 o 
   6   6  12      121.46      124.60      4.07 o 
   7   6  12        3.72        2.66      2.29 o 
   8   6  12      184.17      166.76     10.86 o 
  -9   7  12        0.05        0.04      1.96 o 
  -8   7  12      149.68      157.71      7.41 o 
  -7   7  12       28.17       27.98      3.40 o 
  -6   7  12       80.14       85.84      5.04 o 
  -5   7  12      195.98      208.82      6.54 o 
  -4   7  12       14.02       18.99      2.42 o 
  -3   7  12       30.03       29.40      3.72 o 
  -2   7  12        4.66       11.95      2.81 o 
  -1   7  12      278.52      289.23     10.62 o 
   0   7  12       26.59       26.42      4.62 o 
   1   7  12      277.99      290.00     12.55 o 
   2   7  12       24.27       28.41      3.17 o 
   3   7  12       32.00       35.59      3.42 o 
   4   7  12        0.02       -0.58      2.20 o 
   5   7  12       30.11       31.16      3.50 o 
   6   7  12       14.96       18.60      2.20 o 
   7   7  12       97.04      112.82      4.74 o 
  -7   8  12       16.96       18.51      3.25 o 
  -6   8  12      169.57      180.76      7.40 o 
  -5   8  12       78.97       86.60      5.97 o 
  -4   8  12        8.22       19.33      4.67 o 
  -3   8  12        2.75        2.22      4.18 o 
  -2   8  12       10.42        9.44      3.44 o 
  -1   8  12      188.36      195.32     11.67 o 
   0   8  12       15.10       13.43      4.40 o 
   1   8  12        0.07        1.98      2.64 o 
   2   8  12       57.21       50.42      5.73 o 
   3   8  12       67.22       72.88      6.39 o 
   4   8  12       72.31       75.09      5.95 o 
  -2   9  12        0.03        3.25      3.41 o 
  -1   9  12        1.27        7.49      4.62 o 
   0   9  12       99.42       96.23      9.03 o 
 -13   0  13       27.82       36.46      6.61 o 
 -11   0  13        5.07        4.38      2.53 o 
  -9   0  13      716.03      659.13     16.61 o 
  -7   0  13        0.37       -0.37      1.38 o 
  -5   0  13      842.85      822.38     25.23 o 
  -3   0  13      647.01      712.41     10.57 o 
  -1   0  13      278.52      260.15      7.96 o 
   1   0  13        0.20        5.20      1.14 o 
   3   0  13      268.44      250.44     11.35 o 
   5   0  13      187.97      146.83      4.76 o 
   7   0  13      309.48      316.48     12.29 o 
   9   0  13      676.99      723.24     21.22 o 
  11   0  13      444.56      430.07     16.69 o 
 -13   1  13       30.65       42.61      3.88 o 
 -12   1  13       47.35       47.93      4.51 o 
 -11   1  13        6.64        6.73      1.81 o 
 -10   1  13       10.22       12.53      2.00 o 
  -9   1  13      100.75       90.82      3.96 o 
  -8   1  13       48.40       38.43      2.67 o 
  -7   1  13      107.62      106.21      7.37 o 
  -6   1  13      468.85      467.15      8.58 o 
  -5   1  13      201.09      184.91      3.75 o 
  -4   1  13      275.80      272.09      4.53 o 
  -3   1  13        7.56       16.42      2.27 o 
  -2   1  13       26.96       28.72      1.72 o 
  -1   1  13        6.97        8.17      1.14 o 
   0   1  13      173.95      199.57      3.87 o 
   1   1  13      123.07      132.53      3.14 o 
   2   1  13      292.95      302.65      4.84 o 
   3   1  13       20.82       16.72      1.45 o 
   4   1  13      179.79      169.26      3.46 o 
   5   1  13      167.30      141.43      5.03 o 
   6   1  13      388.77      386.86      7.95 o 
   7   1  13       11.36        8.13      1.62 o 
   8   1  13        1.08        3.03      2.22 o 
   9   1  13        5.85        5.95      2.60 o 
  10   1  13        0.03       -2.14      2.14 o 
  11   1  13       40.63       55.97      5.38 o 
 -13   2  13       12.37       11.90      2.55 o 
 -12   2  13       33.09       36.21      3.48 o 
 -11   2  13       52.34       56.36      3.92 o 
 -10   2  13       22.50       19.63      2.34 o 
  -9   2  13        0.60       -1.01      1.09 o 
  -8   2  13        2.19        1.90      1.23 o 
  -7   2  13      277.45      278.47      6.50 o 
  -6   2  13        2.10        0.79      0.96 o 
  -5   2  13      192.60      177.41      3.71 o 
  -4   2  13     1335.55     1354.77     15.28 o 
  -3   2  13       10.98        6.91      1.06 o 
  -2   2  13      985.31     1033.65     10.29 o 
  -1   2  13      172.90      174.97      3.54 o 
   0   2  13      110.14      120.12      3.04 o 
   1   2  13       25.57       27.00      1.60 o 
   2   2  13      167.17      154.01      3.57 o 
   3   2  13     1522.42     1487.93     20.01 o 
   4   2  13      436.86      488.21      9.45 o 
   5   2  13      978.92      885.18     14.11 o 
   6   2  13      109.82      117.45      6.39 o 
   7   2  13        0.88       -0.05      1.81 o 
   8   2  13      200.38      208.59      6.05 o 
   9   2  13      174.52      164.90      5.60 o 
  10   2  13       92.54       95.72      4.48 o 
  11   2  13       55.47       64.57      4.69 o 
 -12   3  13        0.36       -1.01      1.58 o 
 -11   3  13       58.81       65.18      6.54 o 
 -10   3  13        0.02       -1.36      1.36 o 
  -9   3  13        6.82        3.62      1.53 o 
  -8   3  13        9.94        9.98      2.31 o 
  -7   3  13      174.12      170.63      4.97 o 
  -6   3  13       75.82       75.62      2.94 o 
  -5   3  13      890.10      880.84     13.41 o 
  -4   3  13       51.73       51.56      2.23 o 
  -3   3  13       29.44       26.56      2.40 o 
  -2   3  13       92.48       88.15      2.55 o 
  -1   3  13      285.02      287.06      5.39 o 
   0   3  13       20.26       16.26      1.42 o 
   1   3  13      520.60      496.22      7.40 o 
   2   3  13      119.16      125.70      3.48 o 
   3   3  13       76.11       69.95      2.72 o 
   4   3  13      207.39      178.20      5.24 o 
   5   3  13      320.53      335.26      7.74 o 
   6   3  13      191.16      178.36      5.57 o 
   7   3  13       83.66       82.84      4.00 o 
   8   3  13      109.45      108.01      4.66 o 
   9   3  13       52.18       53.12      3.73 o 
  10   3  13       16.49       19.41      3.09 o 
 -12   4  13       38.87       47.39      4.63 o 
 -11   4  13       12.67       16.85      2.64 o 
 -10   4  13       17.52       20.22      2.61 o 
  -9   4  13       29.93       26.34      2.63 o 
  -8   4  13       65.32       65.05      4.74 o 
  -7   4  13       32.58       41.04      5.16 o 
  -6   4  13        0.11       -0.47      1.38 o 
  -5   4  13       58.65       62.29      3.59 o 
  -4   4  13      406.60      393.86      6.68 o 
  -3   4  13      433.02      461.52      6.64 o 
  -2   4  13      181.46      168.43      4.52 o 
  -1   4  13       14.55       13.59      1.57 o 
   0   4  13       11.81       12.07      1.36 o 
   1   4  13       74.07       59.48      2.50 o 
   2   4  13      445.30      417.43      7.13 o 
   3   4  13       65.20       54.77      2.61 o 
   4   4  13      910.09      903.04     14.55 o 
   5   4  13      395.43      400.08      8.93 o 
   6   4  13      339.19      348.94      8.45 o 
   7   4  13        0.12       -0.24      1.39 o 
   8   4  13       11.10       12.02      3.30 o 
   9   4  13      154.06      152.53     11.14 o 
  10   4  13       61.51       58.57      6.61 o 
 -11   5  13        0.16       -0.85      4.07 o 
 -10   5  13        0.48        2.91      2.09 o 
  -9   5  13        0.06       -0.32      2.83 o 
  -8   5  13       13.91       13.18      2.81 o 
  -7   5  13       12.31       14.25      2.56 o 
  -6   5  13        5.42        4.14      1.82 o 
  -5   5  13      198.72      169.79      5.54 o 
  -4   5  13       26.67       30.40      2.61 o 
  -3   5  13       58.33       57.45      5.63 o 
  -2   5  13       35.88       35.06      2.24 o 
  -1   5  13      231.72      211.86      4.88 o 
   0   5  13      363.38      353.18      6.45 o 
   1   5  13      701.51      698.78     11.48 o 
   2   5  13      327.24      323.52      6.94 o 
   3   5  13        0.03        1.99      1.19 o 
   4   5  13      119.10       99.18      3.23 o 
   5   5  13       31.47       34.04      2.13 o 
   6   5  13       87.36       90.97      5.37 o 
   7   5  13       52.15       43.34      4.32 o 
   8   5  13        9.60        8.15      2.57 o 
   9   5  13       78.35       89.62      8.37 o 
 -10   6  13        0.73        0.06      2.27 o 
  -9   6  13      226.74      264.99     12.27 o 
  -8   6  13        1.25        1.26      2.01 o 
  -7   6  13       54.58       57.80      4.37 o 
  -6   6  13        1.74        2.42      1.81 o 
  -5   6  13       81.44       87.20      4.20 o 
  -4   6  13        0.66        0.02      1.47 o 
  -3   6  13        1.08        2.02      2.32 o 
  -2   6  13        8.78        6.78      4.95 o 
  -1   6  13       17.69       21.76      3.54 o 
   0   6  13      131.59      129.90      5.29 o 
   1   6  13      227.25      213.75      5.80 o 
   2   6  13       30.39       29.12      2.72 o 
   3   6  13       36.18       41.25      5.62 o 
   4   6  13       16.44       14.53      1.96 o 
   5   6  13       87.62       89.55      4.42 o 
   6   6  13        0.93        0.42      1.46 o 
   7   6  13      158.82      166.22      7.60 o 
   8   6  13        3.79        6.83      4.18 o 
  -8   7  13       40.33       40.57      4.17 o 
  -7   7  13       53.84       58.81      7.01 o 
  -6   7  13        9.06        6.68      2.30 o 
  -5   7  13       32.67       22.44      3.31 o 
  -4   7  13       19.67       19.79      3.69 o 
  -3   7  13      199.19      197.39     12.06 o 
  -2   7  13      108.85      113.08      5.93 o 
  -1   7  13        0.57        0.00      3.52 o 
   0   7  13      195.19      206.54     11.45 o 
   1   7  13       33.10       42.06      5.28 o 
   2   7  13       16.38       22.22      3.17 o 
   3   7  13       67.15       70.88      4.68 o 
   4   7  13       94.77       96.69      5.17 o 
   5   7  13        4.62        4.04      1.74 o 
   6   7  13       28.67       33.46      2.69 o 
  -6   8  13       28.20       30.43      3.69 o 
  -5   8  13        1.96       -0.66      4.40 o 
  -4   8  13        0.75        0.44      5.17 o 
  -3   8  13        1.60        0.00      3.43 o 
  -2   8  13       18.87       18.99      4.44 o 
  -1   8  13        2.35       14.09      5.06 o 
   0   8  13       93.33      102.17      8.81 o 
   1   8  13       54.52       58.13      6.61 o 
   2   8  13        3.65        5.95      3.30 o 
   3   8  13      107.09      110.54      7.71 o 
 -12   0  14       59.38       58.21     10.35 o 
 -10   0  14       14.77       26.40      4.51 o 
  -8   0  14      201.20      182.98      7.61 o 
  -6   0  14     1171.21     1136.98     18.09 o 
  -4   0  14      955.03      922.59     15.58 o 
  -2   0  14      308.40      338.04      9.66 o 
   0   0  14      234.84      255.99      7.02 o 
   2   0  14      490.25      438.61     15.77 o 
   4   0  14     1509.21     1470.73     26.87 o 
   6   0  14      219.45      189.25     13.43 o 
   8   0  14       19.34       26.20      6.83 o 
  10   0  14      196.23      202.89     11.09 o 
 -13   1  14       38.15       42.55      3.94 o 
 -12   1  14       56.34       57.69      3.80 o 
 -11   1  14      145.85      130.31      5.15 o 
 -10   1  14       44.50       40.80      4.07 o 
  -9   1  14      109.00      116.18      4.59 o 
  -8   1  14      159.05      160.77      5.08 o 
  -7   1  14      173.96      163.27      8.77 o 
  -6   1  14      153.62      130.84      3.70 o 
  -5   1  14        4.22        7.38      1.08 o 
  -4   1  14      279.98      273.76      4.65 o 
  -3   1  14       23.65       39.14      1.86 o 
  -2   1  14      196.98      212.82      5.08 o 
  -1   1  14      698.29      587.33      8.16 o 
   0   1  14     1278.88     1235.51     13.24 o 
   1   1  14     1541.09     1531.99     15.75 o 
   2   1  14      904.94      901.51     11.05 o 
   3   1  14     1103.95     1086.45     17.10 o 
   4   1  14      178.79      181.13      9.25 o 
   5   1  14      113.27      120.43      4.90 o 
   6   1  14       44.66       40.66      3.06 o 
   7   1  14      447.09      440.90     12.33 o 
   8   1  14      512.99      503.09     11.47 o 
   9   1  14      273.64      289.07     10.62 o 
  10   1  14       10.78        6.38      2.96 o 
 -13   2  14        0.08        1.60      2.10 o 
 -12   2  14        5.75        8.04      2.36 o 
 -11   2  14       17.51       20.09      4.32 o 
 -10   2  14       23.09       29.72      2.70 o 
  -9   2  14       13.04       16.46      2.15 o 
  -8   2  14      299.31      312.19      7.30 o 
  -7   2  14       90.23       95.26      3.80 o 
  -6   2  14       36.22       37.81      3.51 o 
  -5   2  14      265.74      248.55      5.16 o 
  -4   2  14      748.88      737.42     10.57 o 
  -3   2  14      268.50      261.31      6.64 o 
  -2   2  14       44.96       39.97      2.15 o 
  -1   2  14      151.17      157.87      3.92 o 
   0   2  14      276.60      253.93      4.70 o 
   1   2  14       14.75       14.91      1.45 o 
   2   2  14       12.69       11.47      1.40 o 
   3   2  14     1441.42     1372.63     16.61 o 
   4   2  14       10.33       22.79      3.66 o 
   5   2  14       76.17       62.16      3.65 o 
   6   2  14       93.95       82.53      3.84 o 
   7   2  14      391.48      383.34     10.11 o 
   8   2  14       29.43       27.54      2.68 o 
   9   2  14       44.72       47.62      3.34 o 
  10   2  14       63.23       65.23      3.95 o 
 -12   3  14        5.27        2.08      2.07 o 
 -11   3  14        0.31        1.96      1.69 o 
 -10   3  14      179.32      186.60      9.26 o 
  -9   3  14        0.29       -0.62      1.24 o 
  -8   3  14       25.42       23.82      2.30 o 
  -7   3  14      124.33      118.43      5.23 o 
  -6   3  14      855.02      853.09     13.49 o 
  -5   3  14       44.05       45.41      2.75 o 
  -4   3  14       18.29       17.12      1.55 o 
  -3   3  14      469.34      447.49      6.47 o 
  -2   3  14      564.07      503.42      7.85 o 
  -1   3  14       45.88       43.62      2.45 o 
   0   3  14       78.83       66.05      2.54 o 
   1   3  14      111.77      113.02      3.29 o 
   2   3  14     1753.80     1736.68     20.29 o 
   3   3  14       54.45       55.68      2.42 o 
   4   3  14      266.66      277.55      6.61 o 
   5   3  14       50.26       41.60      2.95 o 
   6   3  14     1463.62     1393.08     20.71 o 
   7   3  14       47.95       42.55      3.22 o 
   8   3  14       75.79       76.22      8.23 o 
   9   3  14        1.01        0.79      2.19 o 
  10   3  14       99.02      123.97      8.15 o 
 -12   4  14       11.28       17.84      4.62 o 
 -11   4  14       27.17       26.67      4.23 o 
 -10   4  14       55.40       57.66      5.27 o 
  -9   4  14       94.70       94.86      9.36 o 
  -8   4  14       35.01       39.45      4.27 o 
  -7   4  14      132.55      146.51      7.13 o 
  -6   4  14       52.48       51.47      3.62 o 
  -5   4  14       21.02       19.29      2.08 o 
  -4   4  14       37.98       37.90      2.21 o 
  -3   4  14      505.19      510.18      7.18 o 
  -2   4  14       79.45       78.73      3.09 o 
  -1   4  14     1547.60     1540.49     17.63 o 
   0   4  14       15.03        8.62      1.51 o 
   1   4  14      766.57      741.30     10.81 o 
   2   4  14       55.69       51.27      2.98 o 
   3   4  14       14.66       13.09      1.57 o 
   4   4  14      102.58      124.85      5.18 o 
   5   4  14      158.84      166.70      5.67 o 
   6   4  14        2.34        2.93      1.71 o 
   7   4  14        3.58        2.57      1.68 o 
   8   4  14      136.13      141.36      6.64 o 
   9   4  14       63.02       68.92      6.83 o 
 -11   5  14       63.29       77.36      6.27 o 
 -10   5  14        0.03       -1.61      1.85 o 
  -9   5  14        0.54        2.60      1.99 o 
  -8   5  14      198.31      207.45      7.77 o 
  -7   5  14      131.20      132.38      6.05 o 
  -6   5  14        0.01        1.11      2.13 o 
  -5   5  14      175.37      163.90      6.13 o 
  -4   5  14      111.29      108.93      4.80 o 
  -3   5  14      311.20      310.59     21.14 o 
  -2   5  14       17.43       15.86      2.15 o 
  -1   5  14        0.01        0.72      1.24 o 
   0   5  14       15.01       13.11      2.21 o 
   1   5  14      465.63      457.38      8.89 o 
   2   5  14      153.02      154.63      6.39 o 
   3   5  14      462.19      469.98     12.81 o 
   4   5  14      126.35      119.44      4.04 o 
   5   5  14      191.05      189.75      5.06 o 
   6   5  14      185.00      158.81      7.10 o 
   7   5  14      170.74      175.23      7.59 o 
   8   5  14      124.80      128.94      6.81 o 
  -9   6  14        3.09        7.11      2.70 o 
  -8   6  14      104.61      113.11      6.02 o 
  -7   6  14       64.79       69.74      4.71 o 
  -6   6  14       65.53       71.98      4.69 o 
  -5   6  14       98.90      105.73      4.72 o 
  -4   6  14       16.87       19.08      3.43 o 
  -3   6  14      129.35      121.76      7.65 o 
  -2   6  14      608.67      585.05     16.49 o 
  -1   6  14       88.87       95.24      6.28 o 
   0   6  14      180.56      170.54      6.22 o 
   1   6  14        7.47        6.95      2.67 o 
   2   6  14       10.12       13.34      2.23 o 
   3   6  14      224.48      213.71      6.70 o 
   4   6  14        0.37        1.99      1.51 o 
   5   6  14       81.48       79.70      3.65 o 
   6   6  14        1.23        1.24      1.43 o 
   7   6  14       22.51       26.10      4.08 o 
  -8   7  14       58.04       60.04      5.02 o 
  -7   7  14      102.26      112.48      6.00 o 
  -6   7  14       91.68       81.49      5.13 o 
  -5   7  14       94.42       95.93      8.16 o 
  -4   7  14      158.21      154.98      7.65 o 
  -3   7  14        0.28        1.13      3.03 o 
  -2   7  14       26.73       25.60      4.33 o 
  -1   7  14       63.77       67.60      7.71 o 
   0   7  14        3.76       11.23      4.18 o 
   1   7  14       39.51       53.51      5.95 o 
   2   7  14        0.61        7.24      2.36 o 
   3   7  14      112.05      118.57      6.13 o 
   4   7  14       44.57       46.50      4.03 o 
   5   7  14       98.04      101.09      5.50 o 
  -5   8  14        8.70        2.86      5.95 o 
  -4   8  14      406.64      460.56     16.47 o 
  -3   8  14       54.08       70.92      7.07 o 
  -2   8  14        5.15        2.42      4.84 o 
  -1   8  14      203.77      221.52     13.87 o 
   0   8  14        0.62        0.22      3.74 o 
   1   8  14        0.99        6.39      3.74 o 
   2   8  14       23.24       23.78      4.84 o 
 -13   0  15      233.51      267.94     11.36 o 
 -11   0  15      115.85       87.25      6.23 o 
  -9   0  15      202.80      195.78      8.46 o 
  -7   0  15      526.64      499.01     13.48 o 
  -5   0  15      177.01      163.30      5.17 o 
  -3   0  15      322.66      339.75     10.90 o 
  -1   0  15     1388.85     1307.74     21.41 o 
   1   0  15     2170.59     2015.33     35.68 o 
   3   0  15     1346.26     1322.29     30.61 o 
   5   0  15       55.89       59.70      4.13 o 
   7   0  15     1246.21     1148.32     39.86 o 
   9   0  15       99.67       95.34     11.45 o 
 -12   1  15        1.17        2.61      1.68 o 
 -11   1  15        5.33        4.49      1.78 o 
 -10   1  15       17.10       15.91      2.23 o 
  -9   1  15       37.33       36.29      3.94 o 
  -8   1  15       73.44       76.28      3.66 o 
  -7   1  15        4.90        5.55      1.47 o 
  -6   1  15      630.68      607.03      9.65 o 
  -5   1  15      314.50      272.77      5.50 o 
  -4   1  15      956.30      882.10     11.64 o 
  -3   1  15      605.03      618.91     10.46 o 
  -2   1  15      124.80      140.31      4.40 o 
  -1   1  15     1010.38      925.51     13.76 o 
   0   1  15       98.02      112.32      4.60 o 
   1   1  15     2057.03     2003.13     25.15 o 
   2   1  15        0.01       -0.25      1.27 o 
   3   1  15      395.88      401.95      8.07 o 
   4   1  15       69.72       68.71      3.06 o 
   5   1  15       22.88       25.74      1.87 o 
   6   1  15       99.48       96.34      4.57 o 
   7   1  15      188.32      158.36      6.17 o 
   8   1  15      268.30      263.95      8.11 o 
   9   1  15       75.95       78.13      6.02 o 
  10   1  15      171.94      181.66     15.41 o 
 -12   2  15       72.83       81.84      4.95 o 
 -11   2  15       44.64       54.38      4.00 o 
 -10   2  15        1.70        0.63      1.34 o 
  -9   2  15        2.35        1.48      1.33 o 
  -8   2  15       30.76       27.28      2.48 o 
  -7   2  15      180.40      170.78      5.18 o 
  -6   2  15       37.51       33.13      2.50 o 
  -5   2  15      169.21      158.31      5.28 o 
  -4   2  15       14.52       15.46      1.58 o 
  -3   2  15     1010.29      965.08     21.44 o 
  -2   2  15      140.82      141.23      4.11 o 
  -1   2  15      116.15      117.89      4.06 o 
   0   2  15     2259.31     2195.23     22.98 o 
   1   2  15        0.05        0.54      1.20 o 
   2   2  15     1488.14     1458.03     19.41 o 
   3   2  15      228.29      216.54      5.24 o 
   4   2  15      637.63      630.32     10.04 o 
   5   2  15     1302.80     1183.13     20.32 o 
   6   2  15       54.23       49.45      3.52 o 
   7   2  15        0.08       -0.92      1.42 o 
   8   2  15       64.33       54.13      3.94 o 
   9   2  15       55.99       54.19      3.62 o 
  10   2  15       33.08       33.47      4.40 o 
 -12   3  15        0.74        0.01      1.94 o 
 -11   3  15        1.54        1.18      1.89 o 
 -10   3  15       21.64       21.79      4.21 o 
  -9   3  15       23.30       26.20      3.70 o 
  -8   3  15       93.69       78.79      5.57 o 
  -7   3  15      451.03      461.68     16.18 o 
  -6   3  15        4.41        1.95      1.47 o 
  -5   3  15      513.32      502.14     11.16 o 
  -4   3  15      311.18      316.64      5.96 o 
  -3   3  15      140.36      145.74      4.34 o 
  -2   3  15      984.64      910.99     12.83 o 
  -1   3  15     1369.07     1307.07     16.70 o 
   0   3  15        5.30        5.34      1.35 o 
   1   3  15       71.19       63.34      4.65 o 
   2   3  15      311.33      300.68      8.87 o 
   3   3  15       90.65       91.10      3.45 o 
   4   3  15        3.58        3.33      1.21 o 
   5   3  15      236.71      251.08      7.74 o 
   6   3  15        0.55       11.82      2.11 o 
   7   3  15      364.95      385.00      9.12 o 
   8   3  15        9.72        6.45      1.98 o 
   9   3  15      439.73      448.29     13.14 o 
 -11   4  15       33.96       45.88      5.13 o 
 -10   4  15        0.91        3.96      2.49 o 
  -9   4  15       42.13       45.53      5.61 o 
  -8   4  15       13.81       10.79      2.80 o 
  -7   4  15       14.04       10.67      2.80 o 
  -6   4  15       69.88       70.12      4.12 o 
  -5   4  15      145.75      143.46      4.74 o 
  -4   4  15      206.57      194.27      5.44 o 
  -3   4  15       31.02       34.40      2.53 o 
  -2   4  15      295.81      294.30      6.50 o 
  -1   4  15       70.05       77.08      3.38 o 
   0   4  15      534.68      530.98      9.06 o 
   1   4  15      126.93      126.64      4.03 o 
   2   4  15      418.52      400.87      8.13 o 
   3   4  15       50.56       58.66      2.99 o 
   4   4  15     1475.93     1457.72     19.69 o 
   5   4  15      408.59      411.24      7.73 o 
   6   4  15      141.40      139.41      5.53 o 
   7   4  15       50.36       46.52      3.55 o 
   8   4  15        0.30       -0.40      1.94 o 
 -10   5  15        3.29       -0.15      2.20 o 
  -9   5  15       97.98       98.66      6.74 o 
  -8   5  15       79.67       83.48      6.03 o 
  -7   5  15       90.51       90.71      5.89 o 
  -6   5  15       49.67       51.39      4.50 o 
  -5   5  15       64.56       64.26      4.09 o 
  -4   5  15        0.46       -0.34      2.75 o 
  -3   5  15      915.43      815.81     21.80 o 
  -2   5  15     1356.26     1322.45     28.08 o 
  -1   5  15       62.85       57.43      3.34 o 
   0   5  15       33.06       28.00      2.55 o 
   1   5  15      321.78      290.85      7.00 o 
   2   5  15      124.41      120.76      4.43 o 
   3   5  15      628.25      613.87     10.82 o 
   4   5  15       46.38       46.80      2.82 o 
   5   5  15        3.02        5.13      1.58 o 
   6   5  15       10.90        9.56      2.67 o 
   7   5  15      136.03      141.74     13.95 o 
  -9   6  15      131.16      119.75      7.27 o 
  -8   6  15        1.65        0.54      2.13 o 
  -7   6  15        0.10        1.40      2.37 o 
  -6   6  15       27.92       30.72      3.93 o 
  -5   6  15       80.70       84.82      7.05 o 
  -4   6  15       11.39       13.15      3.79 o 
  -3   6  15      263.29      270.17     11.22 o 
  -2   6  15        0.60        5.05      3.03 o 
  -1   6  15      167.89      175.40     13.87 o 
   0   6  15       16.84       22.14      2.90 o 
   1   6  15       36.48       41.12      3.45 o 
   2   6  15       29.04       29.33      3.00 o 
   3   6  15      271.05      279.18      7.99 o 
   4   6  15       19.91       29.08      2.96 o 
   5   6  15      354.93      385.57      9.40 o 
   6   6  15        0.01        1.03      1.48 o 
  -7   7  15       19.15       13.54      2.98 o 
  -6   7  15       26.80       29.13      5.92 o 
  -5   7  15       55.94       36.33      8.15 o 
  -4   7  15      489.18      478.28     20.04 o 
  -3   7  15      186.80      201.70     10.26 o 
  -2   7  15        8.19       13.10      3.89 o 
  -1   7  15        0.04        2.20      3.96 o 
   0   7  15      121.76      119.13      9.69 o 
   1   7  15        5.19        4.62      3.52 o 
   2   7  15        0.63        1.52      3.63 o 
   3   7  15       60.87       55.18      6.83 o 
   4   7  15      119.02      128.34      6.50 o 
  -4   8  15       34.79       19.38      7.27 o 
  -3   8  15       30.97       47.56      8.59 o 
  -2   8  15       56.77       70.02      9.25 o 
  -1   8  15       22.00       19.16      6.17 o 
   0   8  15       39.49       53.29      7.49 o 
   1   8  15       24.89       25.76      5.50 o 
 -12   0  16       88.63       97.42      7.00 o 
 -10   0  16      153.12      150.69      9.03 o 
  -8   0  16      225.67      240.88      9.19 o 
  -6   0  16      831.91      760.18     17.35 o 
  -4   0  16       12.14       16.21      3.63 o 
  -2   0  16       71.50       46.27      3.86 o 
   0   0  16        2.21        2.20      2.86 o 
   2   0  16       13.70       16.04      2.91 o 
   4   0  16       83.66      106.64      5.62 o 
   6   0  16       98.02       86.02      5.23 o 
   8   0  16      510.73      527.81     25.54 o 
 -12   1  16        0.68       -1.56      1.56 o 
 -11   1  16        0.75       -0.87      1.38 o 
 -10   1  16        1.12        2.58      1.54 o 
  -9   1  16        0.36        0.40      1.32 o 
  -8   1  16       38.89       33.34      2.70 o 
  -7   1  16       76.76       71.43      3.48 o 
  -6   1  16      191.97      190.80      5.43 o 
  -5   1  16       90.18       86.24      3.94 o 
  -4   1  16       98.97       90.65      4.45 o 
  -3   1  16      140.02      140.97      4.55 o 
  -2   1  16        1.51        5.59      1.49 o 
  -1   1  16     1022.33      944.68     14.24 o 
   0   1  16     2157.37     1982.62     25.25 o 
   1   1  16      508.56      487.75     10.11 o 
   2   1  16       57.31       59.19      3.97 o 
   3   1  16        6.81        5.86      1.66 o 
   4   1  16       24.51       21.48      2.19 o 
   5   1  16      111.32      103.88      3.91 o 
   6   1  16       26.49       24.18      2.84 o 
   7   1  16       10.24       10.17      2.33 o 
   8   1  16       36.40       44.27      3.68 o 
   9   1  16        0.21        1.01      1.96 o 
 -12   2  16        0.72       -0.89      1.92 o 
 -11   2  16       54.71       55.49      4.13 o 
 -10   2  16       23.02       21.04      2.57 o 
  -9   2  16        5.97        6.12      2.22 o 
  -8   2  16      106.07       99.89      5.14 o 
  -7   2  16      187.10      188.86      6.69 o 
  -6   2  16       56.32       54.28      3.08 o 
  -5   2  16      673.69      664.10     11.30 o 
  -4   2  16        4.18        3.96      1.38 o 
  -3   2  16        0.04        0.21      1.16 o 
  -2   2  16       14.73       18.48      1.86 o 
  -1   2  16       76.68       89.36      4.27 o 
   0   2  16       24.31       24.63      2.10 o 
   1   2  16       14.35       16.13      2.03 o 
   2   2  16        0.73        3.03      1.39 o 
   3   2  16       32.98       41.52      2.61 o 
   4   2  16       34.35       31.07      2.89 o 
   5   2  16      155.03      146.47      4.21 o 
   6   2  16       79.59       90.52      8.67 o 
   7   2  16      166.10      167.78      8.15 o 
   8   2  16      147.85      134.84      5.92 o 
   9   2  16       50.02       56.67      4.70 o 
 -11   3  16        4.69        5.53      2.74 o 
 -10   3  16        6.62        8.12      2.83 o 
  -9   3  16        5.16        6.22      2.66 o 
  -8   3  16       25.68       27.87      9.03 o 
  -7   3  16        2.36        2.23      1.58 o 
  -6   3  16       71.39       74.69      3.62 o 
  -5   3  16        3.51        2.62      1.42 o 
  -4   3  16       44.77       47.54      3.05 o 
  -3   3  16      260.68      225.85      5.81 o 
  -2   3  16      841.06      813.19     12.05 o 
  -1   3  16      148.72      147.64      4.46 o 
   0   3  16        2.68        0.02      1.29 o 
   1   3  16       37.41       37.41      2.50 o 
   2   3  16     1708.36     1638.73     21.83 o 
   3   3  16       76.70       75.62      3.59 o 
   4   3  16      307.05      285.47      6.38 o 
   5   3  16        0.45        3.99      1.28 o 
   6   3  16        9.79        9.79      2.93 o 
   7   3  16       53.96       59.16      4.27 o 
   8   3  16       42.19       44.91      3.52 o 
 -11   4  16       36.26       38.97      5.73 o 
 -10   4  16       18.77       25.52      4.30 o 
  -9   4  16       54.78       62.32     10.46 o 
  -8   4  16       74.90       86.47      6.00 o 
  -7   4  16        0.18       -1.45      1.59 o 
  -6   4  16      166.78      180.91      6.43 o 
  -5   4  16      114.05      105.98      7.05 o 
  -4   4  16        5.16        8.54      2.76 o 
  -3   4  16      221.20      217.14      5.69 o 
  -2   4  16        3.02        5.91      1.64 o 
  -1   4  16      115.08      109.26      4.05 o 
   0   4  16        1.20       -0.35      1.28 o 
   1   4  16      139.33      137.73      5.14 o 
   2   4  16        6.43        6.37      1.67 o 
   3   4  16      319.16      308.38      7.34 o 
   4   4  16       65.94       61.88      3.15 o 
   5   4  16      109.09      123.04      5.90 o 
   6   4  16      111.67      127.64      6.08 o 
   7   4  16       67.90       78.84      4.53 o 
   8   4  16       46.20       52.63      6.39 o 
 -10   5  16        0.73       -2.42      2.42 o 
  -9   5  16        0.17       -1.57      4.18 o 
  -8   5  16        9.79       10.13      3.06 o 
  -7   5  16       25.14       27.34      3.82 o 
  -6   5  16       17.24       21.80      6.83 o 
  -5   5  16       39.55       29.56      6.61 o 
  -4   5  16        5.42        8.62      7.49 o 
  -3   5  16      624.71      647.01     18.03 o 
  -2   5  16       40.61       33.20      4.59 o 
  -1   5  16       51.41       52.34      3.34 o 
   0   5  16      218.97      213.60      6.14 o 
   1   5  16      115.15      109.06      4.50 o 
   2   5  16       29.82       33.98      2.72 o 
   3   5  16      529.53      513.20      9.93 o 
   4   5  16      114.82      124.47      4.56 o 
   5   5  16      108.65      108.28      5.18 o 
   6   5  16       75.15       74.70      6.23 o 
   7   5  16        6.33        5.40      2.52 o 
  -8   6  16       75.77       80.39      6.23 o 
  -7   6  16       36.10       38.53      9.03 o 
  -6   6  16       53.71       58.57     10.13 o 
  -5   6  16       52.53       51.38      6.15 o 
  -4   6  16       31.55       32.54      6.61 o 
  -3   6  16       67.24       72.54      6.61 o 
  -2   6  16       21.97       25.98      4.44 o 
  -1   6  16       15.57       11.59      3.41 o 
   0   6  16        5.64        4.08      2.57 o 
   1   6  16       30.11       33.77      3.55 o 
   2   6  16       37.20       31.80      3.23 o 
   3   6  16       34.73       39.55      3.44 o 
   4   6  16       81.82       95.50      4.81 o 
   5   6  16      223.75      225.48      7.20 o 
  -6   7  16        0.06        4.40      5.50 o 
  -5   7  16       80.70      114.28     12.99 o 
  -4   7  16      102.66       97.60      8.04 o 
  -3   7  16        0.41       -1.21      3.85 o 
  -2   7  16       21.78       30.25      5.13 o 
  -1   7  16      280.27      303.65     16.29 o 
   0   7  16        2.50        2.42      4.18 o 
   1   7  16       63.63       69.58      7.71 o 
   2   7  16       20.23       24.63      3.76 o 
   3   7  16        6.77       12.75      3.01 o 
 -11   0  17        1.15        2.12      3.08 o 
  -9   0  17       34.19       32.18      4.51 o 
  -7   0  17      295.40      251.68     15.63 o 
  -5   0  17       29.50       47.85      4.13 o 
  -3   0  17      125.37      135.66      6.45 o 
  -1   0  17       21.89       12.65      2.57 o 
   1   0  17      109.08      108.03      6.39 o 
   3   0  17      145.99      140.36      6.94 o 
   5   0  17       62.46       54.68      4.84 o 
   7   0  17        2.36        3.77      2.97 o 
 -12   1  17       15.01       16.29      2.78 o 
 -11   1  17       77.64       78.93      5.34 o 
 -10   1  17       25.54       25.78      2.76 o 
  -9   1  17       16.54       13.64      2.70 o 
  -8   1  17       64.56       61.94      4.22 o 
  -7   1  17        6.58        6.60      2.00 o 
  -6   1  17        7.65        6.83      2.80 o 
  -5   1  17       18.41       17.59      2.09 o 
  -4   1  17       27.02       24.58      2.32 o 
  -3   1  17      308.07      308.85     11.16 o 
  -2   1  17      138.90      121.65      4.32 o 
  -1   1  17      366.96      325.57      7.29 o 
   0   1  17      259.69      239.54      6.17 o 
   1   1  17      165.23      149.46      4.86 o 
   2   1  17       20.26       17.55      2.33 o 
   3   1  17      433.01      441.06      8.75 o 
   4   1  17       48.83       51.18      3.06 o 
   5   1  17       29.03       29.91      2.50 o 
   6   1  17       97.26       96.83      3.93 o 
   7   1  17       10.25        7.55      2.33 o 
   8   1  17        3.46        3.93      2.08 o 
   9   1  17       36.92       36.11      4.40 o 
 -11   2  17        1.60        0.13      2.23 o 
 -10   2  17        0.58        4.80      2.54 o 
  -9   2  17       36.97       41.23      4.84 o 
  -8   2  17        7.33        6.18      2.06 o 
  -7   2  17       21.97       18.79      2.63 o 
  -6   2  17        6.85       11.32      2.44 o 
  -5   2  17      698.91      659.76     14.08 o 
  -4   2  17      238.30      273.88     10.08 o 
  -3   2  17       70.72       62.25      3.35 o 
  -2   2  17       14.68       17.00      2.15 o 
  -1   2  17       70.73       72.15      3.55 o 
   0   2  17        5.68        9.24      1.76 o 
   1   2  17        0.86       -0.67      1.33 o 
   2   2  17       40.62       41.70      4.04 o 
   3   2  17       28.08       31.03      3.21 o 
   4   2  17      204.41      182.42      5.25 o 
   5   2  17       88.37       88.27      3.64 o 
   6   2  17       62.01       60.67      5.21 o 
   7   2  17        6.34        2.99      2.08 o 
   8   2  17       79.36       80.72      7.71 o 
 -11   3  17       16.26       20.48      4.84 o 
 -10   3  17        3.45       -0.33      2.53 o 
  -9   3  17       51.26       58.11      5.23 o 
  -8   3  17        0.00        1.03      1.77 o 
  -7   3  17       11.48       14.08      2.45 o 
  -6   3  17       11.61       12.47      3.72 o 
  -5   3  17       20.92       18.93      2.87 o 
  -4   3  17       46.24       53.05      4.56 o 
  -3   3  17        0.01       -0.02      1.54 o 
  -2   3  17        3.22        8.02      1.60 o 
  -1   3  17       31.63       32.30      2.44 o 
   0   3  17        3.36        4.25      1.52 o 
   1   3  17      362.38      332.42      7.59 o 
   2   3  17       76.05       70.53      3.59 o 
   3   3  17        6.90        6.96      1.67 o 
   4   3  17      299.08      280.29      6.74 o 
   5   3  17     1006.33     1022.06     15.37 o 
   6   3  17        8.50        6.44      2.24 o 
   7   3  17       33.91       31.16      3.76 o 
   8   3  17        0.18        1.01      2.10 o 
 -10   4  17       31.38       44.92      5.95 o 
  -9   4  17       29.90       27.57      4.13 o 
  -8   4  17        0.15        0.55      2.00 o 
  -7   4  17        5.14        4.69      2.36 o 
  -6   4  17        0.24       -2.86      2.86 o 
  -5   4  17      295.62      322.74     16.18 o 
  -4   4  17      237.25      223.81     16.68 o 
  -3   4  17        5.52        2.03      1.96 o 
  -2   4  17        0.38        0.63      1.36 o 
  -1   4  17        5.39        2.54      1.57 o 
   0   4  17       73.48       67.76      3.39 o 
   1   4  17       12.19       12.82      2.09 o 
   2   4  17       25.13       26.16      3.48 o 
   3   4  17        0.00        0.57      1.42 o 
   4   4  17      271.06      264.58      6.68 o 
   5   4  17       29.53       35.25      2.60 o 
   6   4  17       13.95       13.28      2.80 o 
   7   4  17       63.35       62.83      5.70 o 
  -9   5  17        0.20        0.00      2.64 o 
  -8   5  17       46.60       46.11      5.61 o 
  -7   5  17        0.29       -1.98      4.18 o 
  -6   5  17        6.51        8.15      5.06 o 
  -5   5  17       92.01       92.03     11.45 o 
  -4   5  17       25.77       22.77      4.51 o 
  -3   5  17       93.46       77.61     12.22 o 
  -2   5  17       25.36       19.69      3.97 o 
  -1   5  17       47.11       46.42      3.30 o 
   0   5  17      151.72      152.97      5.37 o 
   1   5  17        0.55       -0.38      1.40 o 
   2   5  17      195.15      208.54      6.18 o 
   3   5  17      171.39      179.44      6.87 o 
   4   5  17        4.60        2.14      1.62 o 
   5   5  17       11.95       16.39      2.62 o 
   6   5  17       87.13       97.75      4.83 o 
  -7   6  17       58.48       62.10     10.79 o 
  -6   6  17       27.12       24.44      7.71 o 
  -5   6  17       34.24       36.24      5.64 o 
  -4   6  17        9.23        6.94      3.74 o 
  -3   6  17       83.44       88.95      7.07 o 
  -2   6  17        1.71       -1.83      2.75 o 
  -1   6  17        0.03       -2.43      2.43 o 
   0   6  17        5.59        2.50      2.09 o 
   1   6  17       42.82       39.40      3.67 o 
   2   6  17        6.07        6.61      2.65 o 
   3   6  17        6.90        3.91      2.16 o 
   4   6  17       18.06       20.47      2.84 o 
  -5   7  17        0.74        1.10      5.06 o 
  -4   7  17        0.45        2.40      3.73 o 
  -3   7  17       11.01       13.69      4.51 o 
  -2   7  17       30.20       38.92      5.60 o 
  -1   7  17        4.45       10.79      5.73 o 
   0   7  17       22.80       25.76      6.39 o 
   1   7  17        1.16        4.62      4.18 o 
   2   7  17        1.09        7.93      4.40 o 
 -10   0  18       63.43       59.01      9.69 o 
  -8   0  18       73.13       61.21      8.81 o 
  -6   0  18       14.59       13.65      5.06 o 
  -4   0  18      382.50      314.33     10.48 o 
  -2   0  18      246.19      252.15      9.15 o 
   0   0  18      130.41      115.67      6.24 o 
   2   0  18      493.94      465.31     13.07 o 
   4   0  18        6.72        3.70      2.54 o 
   6   0  18       70.76       69.49      5.13 o 
   8   0  18        5.57       -4.12      5.06 o 
 -11   1  18        4.28        5.03      2.57 o 
 -10   1  18        0.03       -1.22      1.76 o 
  -9   1  18        0.39       -1.41      2.38 o 
  -8   1  18        5.46        2.09      2.65 o 
  -7   1  18      117.55      140.20      8.63 o 
  -6   1  18        1.37        0.54      2.25 o 
  -5   1  18        5.56       11.05      2.32 o 
  -4   1  18        3.57        9.42      1.81 o 
  -3   1  18        1.89        4.92      1.51 o 
  -2   1  18        0.02       -1.10      1.10 o 
  -1   1  18      216.51      193.04      5.62 o 
   0   1  18       12.22       15.76      2.10 o 
   1   1  18      426.32      399.27      8.43 o 
   2   1  18       72.50       65.50      4.03 o 
   3   1  18      164.30      159.19      5.17 o 
   4   1  18       22.47       25.08      2.50 o 
   5   1  18       36.01       34.45      3.02 o 
   6   1  18       33.89       34.32      2.80 o 
   7   1  18       97.05       93.43      7.51 o 
   8   1  18       48.25       35.69      4.10 o 
 -11   2  18       31.50       32.88      4.63 o 
 -10   2  18       16.50       17.97      3.60 o 
  -9   2  18        1.35        2.68      2.40 o 
  -8   2  18        3.24        2.27      2.63 o 
  -7   2  18        0.35        1.50      2.43 o 
  -6   2  18        0.26        0.01      1.94 o 
  -5   2  18        1.38       -0.41      1.61 o 
  -4   2  18      270.88      285.95      7.13 o 
  -3   2  18      343.73      338.59     11.25 o 
  -2   2  18       37.92       30.99      2.89 o 
  -1   2  18      158.94      156.51      5.13 o 
   0   2  18       14.20       12.91      2.05 o 
   1   2  18      256.06      266.55      6.82 o 
   2   2  18       14.62       13.28      2.08 o 
   3   2  18      307.17      307.80     10.08 o 
   4   2  18       37.16       27.71      2.55 o 
   5   2  18       68.00       59.35      4.26 o 
   6   2  18       23.04       22.61      2.37 o 
   7   2  18       10.49       11.37      2.54 o 
   8   2  18       31.28       32.29      4.03 o 
 -10   3  18       60.66       63.84      5.97 o 
  -9   3  18       38.08       34.38      4.62 o 
  -8   3  18       30.11       37.21      8.59 o 
  -7   3  18        7.87        6.71      3.01 o 
  -6   3  18       52.07       49.71      5.40 o 
  -5   3  18       33.72       40.94      3.76 o 
  -4   3  18       94.07       73.13      4.64 o 
  -3   3  18       20.69       22.48      2.96 o 
  -2   3  18        5.41        4.85      1.70 o 
  -1   3  18        2.07        0.88      1.31 o 
   0   3  18        9.11        5.42      1.77 o 
   1   3  18       50.40       50.77      3.28 o 
   2   3  18       78.53       74.48      3.77 o 
   3   3  18        4.69        4.34      1.70 o 
   4   3  18       41.52       48.92      3.75 o 
   5   3  18        2.74        3.73      1.97 o 
   6   3  18      699.94      653.92     14.81 o 
   7   3  18       11.03        9.64      2.97 o 
  -9   4  18        2.90        7.03      2.97 o 
  -8   4  18        1.66       -0.88      3.96 o 
  -7   4  18        4.80        5.73      4.84 o 
  -6   4  18        2.28       -3.30      3.52 o 
  -5   4  18        0.38       -4.40      4.40 o 
  -4   4  18       34.63       35.97      3.69 o 
  -3   4  18       95.27       99.38      6.51 o 
  -2   4  18       66.01       59.18      3.97 o 
  -1   4  18      212.63      194.38      7.98 o 
   0   4  18       25.18       30.69      2.84 o 
   1   4  18       97.01       92.90      4.89 o 
   2   4  18       92.45       99.54      4.87 o 
   3   4  18       58.72       59.04      3.53 o 
   4   4  18      182.11      195.35     11.54 o 
   5   4  18       83.45       83.12      3.98 o 
   6   4  18        0.40        1.72      1.56 o 
  -8   5  18       66.52       76.19     11.89 o 
  -7   5  18       49.77       43.60      9.25 o 
  -6   5  18       19.59       25.10      7.49 o 
  -5   5  18        0.53        0.94      2.96 o 
  -4   5  18        2.45       -1.21      4.18 o 
  -3   5  18       10.71       14.40      3.97 o 
  -2   5  18       56.49       56.74      5.68 o 
  -1   5  18       13.36       11.73      2.28 o 
   0   5  18        2.37        2.61      1.72 o 
   1   5  18      190.55      189.40      6.15 o 
   2   5  18       94.06       89.47      4.51 o 
   3   5  18       35.76       39.24      3.19 o 
   4   5  18        1.63        2.27      1.74 o 
   5   5  18        9.49        7.88      2.23 o 
  -6   6  18        0.23        0.66      4.84 o 
  -5   6  18        0.02       -2.96      2.96 o 
  -4   6  18       40.66       51.68      6.27 o 
  -3   6  18        2.06        4.78      8.48 o 
  -2   6  18       88.70       77.67      6.85 o 
  -1   6  18       56.42       47.92      7.16 o 
   0   6  18       58.47       62.82      5.96 o 
   1   6  18        7.68        6.56      2.41 o 
   2   6  18      151.74      161.92      7.85 o 
   3   6  18        2.96        2.87      2.13 o 
  -3   7  18       17.78       26.58      6.94 o 
  -2   7  18       11.25       14.97      6.83 o 
  -1   7  18        8.50        8.59      5.73 o 
 -11   0  19        9.11        9.25      6.61 o 
  -9   0  19       20.03       22.90      6.61 o 
  -7   0  19        0.71       -0.66      2.86 o 
  -5   0  19       42.42       63.13      5.02 o 
  -3   0  19       23.22       30.24      4.51 o 
  -1   0  19      176.55      136.58      6.92 o 
   1   0  19       98.29       99.88      5.98 o 
   3   0  19      787.02      758.73     22.24 o 
   5   0  19       50.54       45.08      4.56 o 
   7   0  19       12.36       11.51      3.22 o 
 -11   1  19        2.54       -0.93      3.32 o 
 -10   1  19        1.75        2.58      3.23 o 
  -9   1  19       32.54       39.68      5.84 o 
  -8   1  19       11.14       15.38      4.12 o 
  -7   1  19      226.53      269.59     12.05 o 
  -6   1  19      249.71      230.57     10.64 o 
  -5   1  19        7.38        4.94      1.96 o 
  -4   1  19      200.01      184.04      5.70 o 
  -3   1  19        5.26        6.91      1.94 o 
  -2   1  19      203.91      204.09      6.81 o 
  -1   1  19       64.71       71.52      4.31 o 
   0   1  19       41.55       37.27      2.86 o 
   1   1  19       95.61       92.15      4.45 o 
   2   1  19       73.90       69.10      3.63 o 
   3   1  19       45.77       38.70      2.95 o 
   4   1  19       14.36       10.99      2.43 o 
   5   1  19        0.05       -1.24      1.49 o 
   6   1  19        3.49        2.86      1.79 o 
   7   1  19       10.69        7.52      3.69 o 
 -10   2  19       19.02       30.39      8.59 o 
  -9   2  19       19.01       20.85      5.28 o 
  -8   2  19        1.01       -2.75      2.75 o 
  -7   2  19       17.89       28.00      4.70 o 
  -6   2  19       76.04       85.12      6.77 o 
  -5   2  19       20.38       16.60      2.87 o 
  -4   2  19       62.30       64.70      3.64 o 
  -3   2  19      166.41      137.66      5.57 o 
  -2   2  19        3.66        2.70      1.54 o 
  -1   2  19        2.79        4.79      1.67 o 
   0   2  19      116.00      111.38      4.93 o 
   1   2  19       87.80       87.53      4.13 o 
   2   2  19      194.42      193.59      9.66 o 
   3   2  19       23.16       17.70      2.35 o 
   4   2  19      401.40      397.94      8.78 o 
   5   2  19      105.65       99.47      4.37 o 
   6   2  19        2.46        3.50      1.86 o 
   7   2  19       29.81       25.09      4.40 o 
  -9   3  19       46.64       51.75     10.35 o 
  -8   3  19       53.29       68.04     10.57 o 
  -7   3  19       70.10       48.66      9.03 o 
  -6   3  19       47.03       41.90      5.29 o 
  -5   3  19      235.20      260.89      8.68 o 
  -4   3  19       10.05        7.05      2.37 o 
  -3   3  19       54.31       52.27      3.47 o 
  -2   3  19       51.40       39.09      3.15 o 
  -1   3  19       23.17       26.31      2.69 o 
   0   3  19       31.89       24.53      4.25 o 
   1   3  19      120.82      127.86      7.47 o 
   2   3  19        3.06        3.03      1.79 o 
   3   3  19       29.39       29.39      2.78 o 
   4   3  19        0.53       -1.50      1.50 o 
   5   3  19       35.07       30.60      2.86 o 
   6   3  19       60.83       70.50      7.31 o 
  -8   4  19       17.46       11.23      6.39 o 
  -7   4  19        0.64        1.10      4.40 o 
  -6   4  19        9.92       12.33      5.73 o 
  -5   4  19       23.67       22.61      4.42 o 
  -4   4  19        5.41        4.00      2.27 o 
  -3   4  19        2.32        1.37      2.07 o 
  -2   4  19        1.51        1.16      1.57 o 
  -1   4  19        7.30        8.16      2.45 o 
   0   4  19      154.52      160.45      8.33 o 
   1   4  19       49.54       55.01      3.63 o 
   2   4  19       95.80       91.03      4.39 o 
   3   4  19       33.70       39.40      3.21 o 
   4   4  19      250.46      246.01      7.15 o 
   5   4  19       98.18       85.54      4.25 o 
  -7   5  19        1.34        3.96      5.06 o 
  -6   5  19       78.28      105.25     12.99 o 
  -5   5  19       71.51       69.03     11.01 o 
  -4   5  19      168.53      191.65     15.30 o 
  -3   5  19       30.34       25.05      4.73 o 
  -2   5  19      148.70      136.09      8.43 o 
  -1   5  19       51.51       51.40      4.80 o 
   0   5  19       35.81       35.21      3.22 o 
   1   5  19       51.09       51.65      3.70 o 
   2   5  19        0.58       -0.04      1.71 o 
   3   5  19        0.09        0.97      1.62 o 
   4   5  19        0.03        3.82      1.86 o 
  -5   6  19        6.81        8.59      6.17 o 
  -4   6  19       24.14       13.45      6.28 o 
  -3   6  19       18.52       16.66      4.73 o 
  -2   6  19        0.24       -4.73      4.73 o 
  -1   6  19      114.15      113.09     19.16 o 
   0   6  19       40.48       45.12      6.39 o 
   1   6  19       10.21       13.90      3.04 o 
   2   6  19        5.54        5.22      3.03 o 
 -10   0  20      102.89      123.97     13.65 o 
  -8   0  20       38.92       40.74      8.37 o 
  -6   0  20      159.44      152.60     12.77 o 
  -4   0  20        4.95        3.30      2.34 o 
  -2   0  20       93.80       86.43     15.08 o 
   0   0  20        2.47        4.40      2.34 o 
   2   0  20       74.19       76.59      8.59 o 
   4   0  20       16.94        8.77      3.01 o 
   6   0  20        0.92       -0.55      2.64 o 
 -10   1  20        0.04        2.20      3.38 o 
  -9   1  20       11.39        8.79      3.97 o 
  -8   1  20        5.90       10.17      3.64 o 
  -7   1  20       31.63       36.04     10.79 o 
  -6   1  20        3.96        5.19      2.95 o 
  -5   1  20       26.13       26.01      3.20 o 
  -4   1  20       90.63       95.30      5.02 o 
  -3   1  20       90.91       76.95      3.95 o 
  -2   1  20       45.41       44.08      3.17 o 
  -1   1  20      185.48      179.06      5.73 o 
   0   1  20       25.51       24.97      2.59 o 
   1   1  20      134.75      143.22      5.16 o 
   2   1  20      175.18      180.09      8.10 o 
   3   1  20        5.74        8.31      2.04 o 
   4   1  20       22.08       22.34      3.50 o 
   5   1  20       27.03       25.41      3.81 o 
   6   1  20        5.41        4.27      2.19 o 
  -9   2  20       14.88       18.70      4.89 o 
  -8   2  20       29.40       48.43     12.77 o 
  -7   2  20       90.95       83.81     12.33 o 
  -6   2  20        5.23        3.74      2.72 o 
  -5   2  20      110.14      116.68      5.98 o 
  -4   2  20       43.83       44.74      3.25 o 
  -3   2  20        0.08       -0.56      1.33 o 
  -2   2  20        7.83        9.51      2.05 o 
  -1   2  20       46.48       40.36      3.59 o 
   0   2  20        5.98        3.79      1.66 o 
   1   2  20       58.01       59.92      3.67 o 
   2   2  20       81.95       94.45      4.44 o 
   3   2  20        3.27        1.38      1.65 o 
   4   2  20       51.33       45.99      3.34 o 
   5   2  20       11.08        9.23      2.24 o 
   6   2  20      142.18      144.18      5.98 o 
  -8   3  20        4.33       22.24      7.71 o 
  -7   3  20        1.87        6.17      4.62 o 
  -6   3  20        2.62        1.62      2.48 o 
  -5   3  20        7.04        6.71      4.54 o 
  -4   3  20       13.44       15.81      3.04 o 
  -3   3  20        3.04        3.20      1.91 o 
  -2   3  20       21.86       20.50      3.05 o 
  -1   3  20        2.57        0.51      1.56 o 
   0   3  20       45.37       45.63      3.36 o 
   1   3  20       22.40       27.49      2.86 o 
   2   3  20      231.70      247.00      8.26 o 
   3   3  20       36.34       36.97      3.15 o 
   4   3  20      188.95      189.53      6.21 o 
   5   3  20        1.97        7.11      2.09 o 
  -7   4  20        5.42       10.35      5.95 o 
  -6   4  20       31.74       32.59      8.15 o 
  -5   4  20       26.25       30.76      5.73 o 
  -4   4  20        4.87       -1.36      2.95 o 
  -3   4  20       43.39       48.42      7.17 o 
  -2   4  20        3.78        6.35      2.05 o 
  -1   4  20       61.57       63.89      4.42 o 
   0   4  20       12.11       12.08      2.37 o 
   1   4  20       55.53       59.22      3.92 o 
   2   4  20       18.66       20.85      2.74 o 
   3   4  20        2.49        2.04      1.81 o 
   4   4  20        6.98        7.29      2.12 o 
  -5   5  20        1.62        2.75      3.43 o 
  -4   5  20       46.42       40.82      5.76 o 
  -3   5  20       74.22       74.99      6.96 o 
  -2   5  20       29.70       18.71      4.52 o 
  -1   5  20      201.13      207.27     19.38 o 
   0   5  20        7.36        6.60      2.26 o 
   1   5  20      146.39      155.00      5.98 o 
   2   5  20       26.73       26.66      3.06 o 
   3   5  20       29.50       32.96      3.34 o 
  -3   6  20       29.24       25.17      5.29 o 
  -2   6  20       86.15       97.51      7.85 o 
  -1   6  20      107.80      123.34     14.97 o 
  -9   0  21        1.40       -1.76      3.96 o 
  -7   0  21      126.65      179.68     14.75 o 
  -5   0  21       25.65       28.85      6.61 o 
  -3   0  21        5.26        2.90      3.85 o 
  -1   0  21      398.53      442.36     13.69 o 
   1   0  21      106.25      104.18      6.56 o 
   3   0  21      365.25      399.43     22.35 o 
   5   0  21       93.26      101.12      9.80 o 
  -9   1  21       17.34       17.13      4.76 o 
  -8   1  21       70.23       86.37      7.85 o 
  -7   1  21        0.62        0.44      2.80 o 
  -6   1  21       71.98       96.08      7.63 o 
  -5   1  21        1.89        5.55      2.76 o 
  -4   1  21      119.47      122.65      5.01 o 
  -3   1  21       20.65       17.26      2.45 o 
  -2   1  21      112.43      102.26      4.63 o 
  -1   1  21       80.16       76.41      5.66 o 
   0   1  21      146.71      138.17      5.34 o 
   1   1  21       42.85       49.85      3.57 o 
   2   1  21       21.04       18.90      2.49 o 
   3   1  21        4.58        5.99      2.01 o 
   4   1  21        0.60       -0.41      1.64 o 
   5   1  21        0.08       -1.79      1.79 o 
  -8   2  21        6.07       11.63      3.91 o 
  -7   2  21       24.66       22.41      4.76 o 
  -6   2  21       63.23       75.14      7.82 o 
  -5   2  21      147.93      168.76      7.18 o 
  -4   2  21       56.70       55.65      4.47 o 
  -3   2  21       11.71       11.52      2.22 o 
  -2   2  21       14.01       16.69      2.46 o 
  -1   2  21        3.60        2.09      1.64 o 
   0   2  21      181.08      200.97      6.40 o 
   1   2  21       76.93       79.77      4.26 o 
   2   2  21      168.75      182.70      6.16 o 
   3   2  21       40.15       44.36      3.43 o 
   4   2  21       66.05       72.57      4.15 o 
   5   2  21       34.61       32.22      4.07 o 
  -7   3  21       23.84       33.91      8.59 o 
  -6   3  21       12.77       12.70      3.76 o 
  -5   3  21        5.75        6.56      2.58 o 
  -4   3  21       11.83       10.46      2.90 o 
  -3   3  21        3.43        5.74      2.32 o 
  -2   3  21       58.30       60.96      3.93 o 
  -1   3  21       33.45       35.00      4.42 o 
   0   3  21       41.55       45.21      3.52 o 
   1   3  21       13.53       15.27      2.47 o 
   2   3  21        0.23       -0.60      1.64 o 
   3   3  21       51.59       58.43      3.87 o 
   4   3  21        0.31       -0.83      1.73 o 
  -6   4  21       11.55        9.25      5.95 o 
  -5   4  21       62.78       69.86      7.71 o 
  -4   4  21      167.70      191.22      9.93 o 
  -3   4  21        5.96        5.73      2.56 o 
  -2   4  21        1.96       -0.59      2.11 o 
  -1   4  21        4.20        5.39      2.01 o 
   0   4  21      143.76      142.66      8.48 o 
   1   4  21      299.40      338.28     11.19 o 
   2   4  21        0.14       -1.46      1.46 o 
   3   4  21       13.48       18.33      2.75 o 
  -4   5  21       34.35       33.33      5.49 o 
  -3   5  21      170.12      164.35     13.65 o 
  -2   5  21       16.72       15.30      4.44 o 
  -1   5  21       55.17       55.84      6.38 o 
   0   5  21       60.20       55.64      4.75 o 
   1   5  21        6.02        6.32      2.25 o 
  -8   0  22       17.90       37.21      8.37 o 
  -6   0  22       41.64       46.24      8.37 o 
  -4   0  22       27.24       22.95      4.02 o 
  -2   0  22       24.78       24.58      3.95 o 
   0   0  22      110.58      112.34      6.92 o 
   2   0  22      160.34      151.26     21.47 o 
   4   0  22       83.28       99.53      8.59 o 
  -8   1  22       11.57       14.84      4.59 o 
  -7   1  22      123.83      139.75      9.62 o 
  -6   1  22       29.76       35.88      5.51 o 
  -5   1  22       79.80       79.23      6.99 o 
  -4   1  22       13.71       15.01      2.47 o 
  -3   1  22      377.22      386.84      9.27 o 
  -2   1  22      258.74      278.65      9.60 o 
  -1   1  22       57.35       70.37      5.72 o 
   0   1  22       30.17       37.50      3.19 o 
   1   1  22        9.93        9.85      2.57 o 
   2   1  22       81.35       86.18      5.18 o 
   3   1  22        0.08       -1.60      1.60 o 
   4   1  22       87.44       83.72      5.68 o 
  -8   2  22       17.31       22.68      6.83 o 
  -7   2  22       37.75       58.95      8.37 o 
  -6   2  22       31.42       30.30      5.13 o 
  -5   2  22        0.36        1.21      2.14 o 
  -4   2  22       37.65       39.89      7.21 o 
  -3   2  22      187.25      182.94      7.29 o 
  -2   2  22       14.76       12.18      2.39 o 
  -1   2  22       17.12       18.15      2.62 o 
   0   2  22       17.53       24.87      2.83 o 
   1   2  22       37.10       42.90      3.49 o 
   2   2  22        7.18        6.64      2.08 o 
   3   2  22        0.07       -1.53      1.53 o 
   4   2  22       58.70       54.23      5.02 o 
  -5   3  22        0.01       -0.54      2.20 o 
  -4   3  22      142.61      167.00      7.61 o 
  -3   3  22       30.46       30.33      4.19 o 
  -2   3  22       88.35       79.90      4.47 o 
  -1   3  22       14.64       17.17      3.46 o 
   0   3  22      134.44      135.31      5.63 o 
   1   3  22       40.51       36.18      3.37 o 
   2   3  22       18.66       19.41      2.88 o 
   3   3  22        2.79       -1.96      2.36 o 
  -4   4  22       60.15       61.43      8.37 o 
  -3   4  22        2.70        2.24      3.19 o 
  -2   4  22       28.46       31.59      4.06 o 
  -1   4  22        1.78        1.78      1.91 o 
   0   4  22        3.62        6.80      2.32 o 
   1   4  22       41.60       54.36      4.13 o 
  -7   0  23        8.41        5.95      5.28 o 
  -5   0  23       88.04       92.26     11.01 o 
  -3   0  23      122.02      139.80      8.04 o 
  -1   0  23       11.48        7.04      2.85 o 
   1   0  23       39.60       36.41      4.64 o 
   3   0  23      315.78      311.36     15.19 o 
  -7   1  23        5.76        4.18      5.06 o 
  -6   1  23        4.43        2.20      3.26 o 
  -5   1  23        0.30       -0.36      2.54 o 
  -4   1  23        1.56       -1.32      1.93 o 
  -3   1  23       19.19       11.96      3.99 o 
  -2   1  23      153.29      158.99      5.98 o 
  -1   1  23      105.78      106.35      4.99 o 
   0   1  23       51.70       57.43      3.86 o 
   1   1  23        4.78        4.42      2.04 o 
   2   1  23        1.63        0.45      2.48 o 
   3   1  23        0.06       -2.22      2.22 o 
  -6   2  23       64.67       49.54      8.81 o 
  -5   2  23      131.81      141.56     11.78 o 
  -4   2  23       46.29       46.99      4.52 o 
  -3   2  23       10.54       12.28      2.54 o 
  -2   2  23       17.08       15.14      2.60 o 
  -1   2  23       42.09       47.39      5.56 o 
   0   2  23        2.07        1.43      1.85 o 
   1   2  23        0.16       -0.61      1.73 o 
   2   2  23       30.84       26.37      5.73 o 
  -5   3  23        0.62        0.22      3.52 o 
  -4   3  23        0.03       -3.85      3.85 o 
  -3   3  23       19.12       17.02      3.95 o 
  -2   3  23       12.98       10.35      2.46 o 
  -1   3  23       11.88       18.83      2.88 o 
   0   3  23        1.19       -1.20      1.96 o 
   1   3  23      110.13      119.73      6.16 o 
  -4   0  24       48.40       57.11      9.25 o 
  -2   0  24       51.74       43.25      8.04 o 
   0   0  24      195.10      233.85     13.43 o 
  -5   1  24        0.73        1.98      3.96 o 
  -4   1  24       31.62       41.38      5.18 o 
  -3   1  24       41.56       40.66      3.95 o 
  -2   1  24       30.65       35.18      3.79 o 
  -1   1  24       97.95       98.63      5.61 o 
   0   1  24       76.38       81.82      5.99 o 
   1   1  24       88.95       88.96      7.60 o 
  -4   2  24       15.81       11.52      3.76 o 
  -3   2  24        2.94        1.50      2.88 o 
  -2   2  24       84.20      110.90     11.45 o 
  -1   2  24        9.30        6.64      5.13 o 
                                                 
